# Supplementary material for: LRP1 regulates peroxisome biogenesis and cholesterol homeostasis in oligodendrocytes and is required for proper CNS myelin development and repair
Source: eLife. 2017 Dec 18;6:e30498. doi: 10.7554/eLife.30498 (PMC5752207; doi:10.7554/eLife.30498)
Supplement: Figure 1—source data 1. [file elife-30498-fig1-data1.xls]

## Sheet: Figure 1d - Table 1
	control	Lrp1 iKO
BR 1	0.2202	0.234254
BR 2	0.116104	0.1924
BR 3	0.130502	0.0959189
BR 4	0.163472	0.191003
BR 5	0.106666	0.121324
BR 6	0.148948	0.149675
BR 7	0.285954
BR 8	0.117182
Mean	0.161129	0.164096
SEM	0.0219932	0.0209228
SD	0.0622063	0.0512502
95% CI +	0.204235	0.205105
95% CI -	0.118022	0.123087
N	8	6
p-value (Student’s t test)	0.925958

## Sheet: Figure 1e - Table 1
	control	Lrp1 iKO
BR 1	61.9417	55.2719
BR 2	100	56.0837
BR 3	85.106	74.4685
BR 4	84.7341	50.2138
BR 5	87.4554	57.7163
BR 6	76.0716	44.7734
BR 7	52.0929
BR 8	88.5291
Mean	79.4913	56.4213
SEM	5.50176	4.09479
SD	15.5613	10.0302
95% CI +	90.2748	64.4471
95% CI -	68.7079	48.3955
N	8	6
p-value (Student’s t test)	0.0082783

## Sheet: Figure 1h - Table 1
	control	Lrp1 iKO^OL
BR 1	0.224	0.379
BR 2	0.1735	0.2755
BR 3	0.2275	0.1725
BR 4	0.221	0.257
Mean	0.2115	0.271
SEM	0.0127361	0.0424092
SD	0.0254722	0.0848184
95% CI +	0.236463	0.354122
95% CI -	0.186537	0.187878
N	4	4
p-value (Student’s t test)	0.227626

## Sheet: Figure 1i - Table 1
	control	Lrp1 iKO^OL
BR 1	88.1624	49.4251
BR 2	77.279	72.6298
BR 3	73.698	51.0943
BR 4	90.4959	65.902
Mean	82.4088	59.7628
SEM	4.08959	5.66612
SD	8.17917	11.3322
95% CI +	90.4244	70.8684
95% CI -	74.3932	48.6572
N	4	4
p-value (Student’s t test)	0.0176695	*
