# Supplementary material for: LRP1 regulates peroxisome biogenesis and cholesterol homeostasis in oligodendrocytes and is required for proper CNS myelin development and repair
Source: eLife. 2017 Dec 18;6:e30498. doi: 10.7554/eLife.30498 (PMC5752207; doi:10.7554/eLife.30498)
Supplement: Figure 2—source data 1. [file elife-30498-fig2-data1.xls]

## Sheet: Figure 2b - Table 1
	D10		D21		D56
	Control	Lrp1 cKO^OL	Control	Lrp1 cKO^OL	Control	Lrp1 cKO^OL
BR 1	11.8	8.05	52.02	54.06	88.18	66.67
BR 2	23.11	13.01	74.33	36.73	89.12	72.89
BR 3	31.34	3.08	72.2	48.82	86.36	74.05
BR 4	2.45	3.38	66.67	54.2	89.56	66.52
Mean	17.175	6.88	66.305	48.4525	88.305	70.0325
SEM	6.335	2.3387	5.0278	4.1031	0.7093	1.999
SD	12.67	4.67746	10.0556	8.2063	1.41867	3.9979
95% CI +	29.5916	11.4639	76.1595	56.4946	89.6952	73.9505
95% CI -	4.7584	2.29615	56.4505	40.4104	86.9148	66.1145
N	4	4	4	4	4	4
p-value (Student’s t test)	0.178218		0.03325		0.000134628
	NS		*		***

## Sheet: Figure 2c - Table 1
	D10		D21		D56				D10		D21		D56
	Control	Lrp1 cKO^OL	Control	Lrp1 cKO^OL	Control	Lrp1 cKO^OL		myelinated	Control	Lrp1 cKO^OL	Control	Lrp1 cKO^OL	Control	Lrp1 cKO^OL
BR 1	0.704	0.7	0.748	0.49	0.589	0.636		Mean	0.856	0.9055	0.7677	0.8236	0.7718	0.7932
BR 2	0.726	0.706	0.773	0.737	0.605	0.658		SEM	0.0032	0.0041	0.0017	0.0018	0.0013	0.0016
BR 3	0.746	0.723	0.805	0.942	0.63	0.662		SD	0.07	0.0669	0.0545	0.0573	0.0487	0.0525
BR 4	0.776	0.724	0.771	0.707	0.631	0.663		95% CI +	0.862272	0.913536	0.771032	0.827128	0.774348	0.796336
BR 5	0.788	0.724	0.804	0.837	0.636	0.668		95% CI -	0.849728	0.897464	0.764368	0.820072	0.769252	0.790064
BR 6	0.795	0.73	0.82	0.914	0.636	0.672		N	488	261	1015	997	1481	1020
									488	261	1015	997	1481	1020
BR 7	0.807	0.733	0.877	0.85	0.648	0.675		p-value (Student’s t test)	0.00506229		9.21e-32		5.09e-25
BR 8	0.812	0.74	0.736	0.866	0.653	0.678			**		***		***
BR 9	0.813	0.74	0.84	0.893	0.659	0.679		Total axon calculated (N)	3644	4243	1511	1712	1679	1465
BR 10	0.815	0.743	0.86	0.714	0.66	0.681
BR 11	0.827	0.748	0.775	0.758	0.667	0.69
BR 12	0.848	0.749	0.783	0.898	0.668	0.691
BR 13	0.869	0.75	0.868	0.829	0.669	0.691
BR 14	0.871	0.756	0.816	0.861	0.669	0.697
BR 15	0.875	0.757	0.838	0.842	0.675	0.698
BR 16	0.876	0.759	0.825	0.563	0.676	0.702
BR 17	0.882	0.759	0.803	0.738	0.68	0.703
BR 18	0.886	0.762	0.779	0.803	0.682	0.706
BR 19	0.888	0.77	0.816	0.691	0.685	0.707
BR 20	0.888	0.771	0.774	0.813	0.688	0.71
BR 21	0.893	0.773	0.807	0.866	0.688	0.71
BR 22	0.898	0.774	0.842	0.859	0.689	0.713
BR 23	0.898	0.774	0.836	0.822	0.691	0.713
BR 24	0.899	0.775	0.781	0.768	0.693	0.717
BR 25	0.903	0.78	0.785	0.79	0.695	0.719
BR 26	0.916	0.781	0.794	0.811	0.697	0.719
BR 27	0.922	0.781	0.805	0.822	0.697	0.719
BR 28	0.923	0.783	0.812	0.856	0.7	0.72
BR 29	0.924	0.794	0.834	0.867	0.702	0.725
BR 30	0.927	0.795	0.842	0.827	0.706	0.726
BR 31	0.927	0.798	0.807	0.831	0.706	0.727
BR 32	0.927	0.799	0.831	0.796	0.707	0.727
BR 33	0.932	0.801	0.801	0.874	0.712	0.728
BR 34	0.939	0.807	0.671	0.892	0.713	0.729
BR 35	0.946	0.81	0.743	0.741	0.713	0.729
BR 36	0.949	0.812	0.768	0.787	0.715	0.73
BR 37	0.949	0.813	0.862	0.821	0.717	0.73
BR 38	0.955	0.813	0.824	0.836	0.717	0.731
BR 39	0.956	0.814	0.82	0.731	0.717	0.731
BR 40	0.667	0.818	0.778	0.882	0.718	0.731
BR 41	0.685	0.819	0.854	0.825	0.72	0.732
BR 42	0.686	0.819	0.803	0.807	0.721	0.733
BR 43	0.695	0.821	0.819	0.844	0.722	0.734
BR 44	0.699	0.824	0.716	0.697	0.722	0.735
BR 45	0.701	0.827	0.701	0.867	0.723	0.735
BR 46	0.703	0.828	0.842	0.728	0.723	0.735
BR 47	0.707	0.829	0.737	0.781	0.724	0.737
BR 48	0.707	0.833	0.791	0.776	0.725	0.737
BR 49	0.716	0.835	0.817	0.844	0.728	0.737
BR 50	0.72	0.837	0.827	0.719	0.728	0.739
BR 51	0.722	0.841	0.768	0.503	0.728	0.74
BR 52	0.734	0.845	0.767	0.771	0.729	0.741
BR 53	0.741	0.855	0.785	0.786	0.729	0.741
BR 54	0.745	0.856	0.793	0.902	0.73	0.742
BR 55	0.749	0.856	0.872	0.838	0.73	0.742
BR 56	0.749	0.857	0.783	0.805	0.731	0.744
BR 57	0.75	0.86	0.818	0.822	0.732	0.744
BR 58	0.751	0.863	0.813	0.927	0.733	0.746
BR 59	0.752	0.864	0.766	0.788	0.734	0.746
BR 60	0.753	0.865	0.886	0.9	0.734	0.747
BR 61	0.754	0.868	0.869	0.869	0.735	0.748
BR 62	0.754	0.869	0.844	0.845	0.735	0.748
BR 63	0.755	0.873	0.729	0.796	0.736	0.748
BR 64	0.755	0.874	0.705	0.843	0.736	0.748
BR 65	0.757	0.878	0.709	0.894	0.736	0.749
BR 66	0.762	0.883	0.862	0.759	0.737	0.749
BR 67	0.762	0.883	0.783	0.832	0.737	0.749
BR 68	0.765	0.884	0.831	0.897	0.737	0.749
BR 69	0.765	0.884	0.865	0.959	0.738	0.749
BR 70	0.767	0.889	0.766	0.848	0.739	0.75
BR 71	0.769	0.894	0.829	0.806	0.739	0.75
BR 72	0.769	0.897	0.804	0.811	0.739	0.75
BR 73	0.77	0.898	0.752	0.782	0.74	0.75
BR 74	0.77	0.898	0.791	0.867	0.74	0.751
BR 75	0.771	0.9	0.842	0.877	0.742	0.753
BR 76	0.772	0.906	0.85	0.895	0.742	0.753
BR 77	0.772	0.907	0.862	0.747	0.742	0.754
BR 78	0.778	0.908	0.779	0.825	0.742	0.755
BR 79	0.778	0.923	0.804	0.835	0.743	0.755
BR 80	0.778	0.924	0.819	0.788	0.743	0.755
BR 81	0.778	0.925	0.891	0.821	0.743	0.755
BR 82	0.779	0.928	0.786	0.731	0.743	0.755
BR 83	0.781	0.932	0.744	0.894	0.743	0.755
BR 84	0.783	0.937	0.795	0.75	0.743	0.755
BR 85	0.783	0.944	0.775	0.819	0.744	0.755
BR 86	0.784	0.945	0.781	0.922	0.744	0.756
BR 87	0.785	0.946	0.766	0.778	0.745	0.757
BR 88	0.785	0.947	0.824	0.792	0.745	0.757
BR 89	0.785	0.974	0.677	0.826	0.746	0.757
BR 90	0.786	0.72	0.814	0.822	0.746	0.76
BR 91	0.786	0.726	0.813	0.768	0.746	0.76
BR 92	0.787	0.74	0.808	0.809	0.746	0.761
BR 93	0.787	0.742	0.749	0.855	0.747	0.762
BR 94	0.79	0.745	0.85	0.668	0.747	0.763
BR 95	0.79	0.754	0.774	0.788	0.747	0.764
BR 96	0.792	0.756	0.793	0.832	0.747	0.764
BR 97	0.792	0.758	0.817	0.833	0.748	0.764
BR 98	0.794	0.759	0.868	0.819	0.749	0.765
BR 99	0.796	0.761	0.824	0.911	0.75	0.766
BR 100	0.796	0.763	0.875	0.937	0.75	0.766
BR 101	0.799	0.774	0.894	0.817	0.751	0.767
BR 102	0.799	0.775	0.779	0.855	0.752	0.768
BR 103	0.8	0.779	0.833	0.818	0.752	0.768
BR 104	0.801	0.781	0.776	0.852	0.752	0.769
BR 105	0.801	0.781	0.746	0.796	0.752	0.77
BR 106	0.802	0.782	0.814	0.869	0.752	0.77
BR 107	0.802	0.785	0.922	0.816	0.753	0.771
BR 108	0.802	0.785	0.809	0.785	0.753	0.772
BR 109	0.803	0.786	0.857	0.821	0.753	0.772
BR 110	0.803	0.786	0.786	0.788	0.754	0.772
BR 111	0.807	0.786	0.81	0.812	0.754	0.773
BR 112	0.809	0.787	0.821	0.795	0.755	0.773
BR 113	0.81	0.791	0.694	0.916	0.755	0.774
BR 114	0.811	0.795	0.763	0.794	0.755	0.774
BR 115	0.812	0.795	0.685	0.853	0.755	0.775
BR 116	0.813	0.797	0.85	0.858	0.756	0.776
BR 117	0.813	0.798	0.851	0.749	0.756	0.777
BR 118	0.814	0.799	0.78	0.812	0.756	0.777
BR 119	0.814	0.802	0.753	0.775	0.757	0.777
BR 120	0.815	0.803	0.787	0.845	0.757	0.777
BR 121	0.815	0.803	0.731	0.793	0.757	0.778
BR 122	0.816	0.804	0.775	0.769	0.758	0.778
BR 123	0.817	0.806	0.785	0.757	0.758	0.778
BR 124	0.817	0.806	0.785	0.816	0.759	0.778
BR 125	0.817	0.806	0.77	0.808	0.759	0.778
BR 126	0.818	0.807	0.82	0.706	0.759	0.78
BR 127	0.818	0.807	0.775	0.753	0.759	0.78
BR 128	0.819	0.808	0.782	0.762	0.759	0.78
BR 129	0.82	0.808	0.784	0.844	0.76	0.78
BR 130	0.82	0.808	0.724	0.856	0.76	0.78
BR 131	0.82	0.811	0.851	0.725	0.76	0.781
BR 132	0.821	0.812	0.776	0.819	0.76	0.781
BR 133	0.822	0.812	0.783	0.793	0.761	0.781
BR 134	0.822	0.813	0.796	0.823	0.761	0.781
BR 135	0.823	0.817	0.793	0.843	0.762	0.782
BR 136	0.823	0.817	0.71	0.821	0.762	0.782
BR 137	0.823	0.824	0.78	0.833	0.762	0.782
BR 138	0.823	0.825	0.818	0.699	0.762	0.782
BR 139	0.824	0.825	0.711	0.942	0.762	0.783
BR 140	0.824	0.825	0.896	0.847	0.763	0.783
BR 141	0.824	0.826	0.829	0.85	0.763	0.783
BR 142	0.825	0.826	0.83	0.756	0.763	0.783
BR 143	0.825	0.827	0.777	0.772	0.764	0.784
BR 144	0.826	0.829	0.811	0.881	0.764	0.784
BR 145	0.826	0.83	0.724	0.783	0.765	0.784
BR 146	0.827	0.831	0.847	0.941	0.765	0.784
BR 147	0.828	0.834	0.77	0.949	0.766	0.784
BR 148	0.832	0.835	0.901	0.731	0.767	0.786
BR 149	0.834	0.837	0.748	0.74	0.767	0.787
BR 150	0.834	0.838	0.766	0.814	0.767	0.787
BR 151	0.835	0.84	0.821	0.87	0.767	0.787
BR 152	0.835	0.844	0.756	0.798	0.767	0.787
BR 153	0.837	0.844	0.775	0.775	0.768	0.787
BR 154	0.838	0.845	0.787	0.832	0.768	0.788
BR 155	0.839	0.846	0.817	0.781	0.768	0.788
BR 156	0.84	0.846	0.831	0.811	0.768	0.789
BR 157	0.841	0.846	0.806	0.74	0.768	0.789
BR 158	0.842	0.849	0.768	0.826	0.768	0.789
BR 159	0.842	0.851	0.805	0.788	0.768	0.789
BR 160	0.842	0.851	0.811	0.789	0.769	0.789
BR 161	0.842	0.852	0.645	0.791	0.769	0.791
BR 162	0.843	0.852	0.67	0.88	0.769	0.791
BR 163	0.844	0.859	0.724	0.865	0.771	0.791
BR 164	0.844	0.859	0.84	0.764	0.771	0.792
BR 165	0.844	0.861	0.796	0.807	0.772	0.792
BR 166	0.845	0.866	0.777	0.926	0.772	0.792
BR 167	0.846	0.873	0.887	0.787	0.772	0.792
BR 168	0.846	0.873	0.867	0.879	0.772	0.792
BR 169	0.846	0.883	0.851	0.917	0.773	0.793
BR 170	0.847	0.888	0.88	0.8	0.773	0.793
BR 171	0.849	0.89	0.724	0.801	0.773	0.793
BR 172	0.852	0.891	0.727	0.868	0.774	0.794
BR 173	0.853	0.892	0.788	0.784	0.775	0.794
BR 174	0.854	0.896	0.792	0.796	0.775	0.794
BR 175	0.857	0.905	0.71	0.756	0.776	0.794
BR 176	0.859	0.907	0.778	0.842	0.776	0.795
BR 177	0.86	0.915	0.839	0.895	0.776	0.795
BR 178	0.862	0.932	0.763	0.747	0.776	0.796
BR 179	0.863	0.941	0.805	0.804	0.777	0.797
BR 180	0.865	0.944	0.817	0.928	0.777	0.797
BR 181	0.865	0.946	0.888	0.779	0.778	0.798
BR 182	0.865	0.948	0.827	0.925	0.778	0.798
BR 183	0.867	0.949	0.883	0.794	0.778	0.8
BR 184	0.867	0.953	0.798	0.812	0.778	0.8
BR 185	0.868	0.967	0.806	0.883	0.779	0.8
BR 186	0.871	0.694	0.854	0.843	0.779	0.801
BR 187	0.871	0.78	0.711	0.795	0.779	0.801
BR 188	0.873	0.782	0.694	0.824	0.779	0.801
BR 189	0.874	0.789	0.797	0.842	0.779	0.801
BR 190	0.877	0.8	0.699	0.93	0.779	0.802
BR 191	0.879	0.807	0.77	0.924	0.78	0.804
BR 192	0.882	0.809	0.766	0.907	0.78	0.804
BR 193	0.885	0.818	0.764	0.794	0.781	0.804
BR 194	0.891	0.822	0.798	0.807	0.781	0.804
BR 195	0.892	0.86	0.744	0.691	0.781	0.805
BR 196	0.893	0.86	0.774	0.698	0.781	0.805
BR 197	0.894	0.868	0.702	0.962	0.782	0.805
BR 198	0.894	0.873	0.907	0.71	0.782	0.806
BR 199	0.895	0.876	0.73	0.76	0.783	0.807
BR 200	0.895	0.878	0.79	0.793	0.784	0.807
BR 201	0.896	0.893	0.812	0.805	0.784	0.807
BR 202	0.9	0.902	0.803	0.835	0.784	0.808
BR 203	0.905	0.92	0.819	0.781	0.785	0.809
BR 204	0.906	0.929	0.831	0.806	0.785	0.809
BR 205	0.906	0.942	0.742	0.832	0.785	0.809
BR 206	0.911	0.942	0.845	0.763	0.785	0.81
BR 207	0.913	0.944	0.795	0.822	0.785	0.81
BR 208	0.915	0.946	0.792	0.915	0.785	0.81
BR 209	0.918	0.952	0.801	0.818	0.785	0.81
BR 210	0.927	0.953	0.81	0.808	0.786	0.81
BR 211	0.928	0.959	0.748	0.69	0.787	0.811
BR 212	0.941	0.968	0.701	0.831	0.787	0.812
BR 213	0.946	0.971	0.828	0.812	0.788	0.812
BR 214	0.974	0.973	0.758	0.799	0.788	0.812
BR 215	0.986	0.973	0.802	0.764	0.788	0.812
BR 216	0.491	0.979	0.797	0.801	0.788	0.813
BR 217	0.563	0.98	0.727	0.809	0.788	0.813
BR 218	0.606	0.707	0.75	0.814	0.788	0.813
BR 219	0.617	0.735	0.763	0.888	0.789	0.814
BR 220	0.638	0.747	0.857	0.872	0.789	0.814
BR 221	0.669	0.748	0.789	0.82	0.789	0.815
BR 222	0.672	0.763	0.784	0.741	0.789	0.815
BR 223	0.688	0.783	0.768	0.713	0.789	0.817
BR 224	0.709	0.785	0.732	0.736	0.79	0.817
BR 225	0.71	0.786	0.756	0.84	0.79	0.817
BR 226	0.712	0.796	0.697	0.801	0.79	0.818
BR 227	0.712	0.799	0.776	0.658	0.79	0.819
BR 228	0.723	0.8	0.681	0.787	0.79	0.82
BR 229	0.725	0.804	0.868	0.827	0.791	0.82
BR 230	0.729	0.805	0.807	0.784	0.791	0.82
BR 231	0.73	0.806	0.772	0.711	0.792	0.82
BR 232	0.73	0.808	0.731	0.782	0.792	0.822
BR 233	0.736	0.815	0.841	0.913	0.792	0.823
BR 234	0.739	0.816	0.801	0.844	0.793	0.823
BR 235	0.758	0.817	0.843	0.797	0.794	0.823
BR 236	0.76	0.819	0.801	0.876	0.794	0.824
BR 237	0.77	0.837	0.849	0.787	0.794	0.824
BR 238	0.775	0.838	0.87	0.801	0.794	0.826
BR 239	0.776	0.838	0.727	0.845	0.794	0.826
BR 240	0.781	0.841	0.829	0.796	0.795	0.827
BR 241	0.783	0.857	0.71	0.835	0.795	0.827
BR 242	0.784	0.858	0.653	0.68	0.795	0.827
BR 243	0.787	0.877	0.689	0.704	0.795	0.83
BR 244	0.792	0.877	0.711	0.844	0.795	0.83
BR 245	0.792	0.887	0.728	0.827	0.795	0.831
BR 246	0.796	0.892	0.807	0.791	0.796	0.831
BR 247	0.806	0.894	0.794	0.84	0.796	0.832
BR 248	0.807	0.901	0.837	0.783	0.796	0.833
BR 249	0.822	0.902	0.848	0.783	0.796	0.835
BR 250	0.823	0.908	0.849	0.752	0.796	0.837
BR 251	0.823	0.928	0.769	0.76	0.797	0.839
BR 252	0.824	0.929	0.783	0.777	0.797	0.839
BR 253	0.83	0.93	0.788	0.845	0.798	0.841
BR 254	0.834	0.938	0.731	0.835	0.799	0.841
BR 255	0.84	0.939	0.782	0.752	0.799	0.842
BR 256	0.849	0.939	0.781	0.734	0.799	0.842
BR 257	0.849	0.94	0.75	0.816	0.8	0.843
BR 258	0.858	0.949	0.773	0.79	0.8	0.844
BR 259	0.859	0.956	0.794	0.831	0.8	0.844
BR 260	0.862	0.957	0.834	0.893	0.8	0.844
BR 261	0.864	0.96	0.746	0.908	0.8	0.845
BR 262	0.87		0.761	0.822	0.8	0.845
BR 263	0.875		0.825	0.874	0.801	0.845
BR 264	0.885		0.676	0.805	0.801	0.845
BR 265	0.893		0.803	0.864	0.802	0.848
BR 266	0.894		0.84	0.864	0.802	0.849
BR 267	0.898		0.787	0.776	0.802	0.851
BR 268	0.901		0.819	0.833	0.803	0.853
BR 269	0.904		0.832	0.813	0.803	0.857
BR 270	0.905		0.821	0.771	0.804	0.858
BR 271	0.905		0.811	0.827	0.804	0.859
BR 272	0.907		0.809	0.874	0.804	0.861
BR 273	0.91		0.848	0.735	0.805	0.862
BR 274	0.913		0.75	0.819	0.805	0.868
BR 275	0.915		0.784	0.849	0.806	0.869
BR 276	0.918		0.83	0.877	0.806	0.87
BR 277	0.919		0.758	0.735	0.807	0.877
BR 278	0.92		0.779	0.844	0.807	0.877
BR 279	0.92		0.827	0.885	0.807	0.881
BR 280	0.924		0.854	0.801	0.807	0.881
BR 281	0.926		0.729	0.83	0.807	0.882
BR 282	0.928		0.822	0.877	0.808	0.883
BR 283	0.928		0.758	0.736	0.808	0.885
BR 284	0.929		0.756	0.8	0.808	0.887
BR 285	0.933		0.726	0.84	0.808	0.888
BR 286	0.934		0.698	0.885	0.808	0.892
BR 287	0.937		0.795	0.85	0.808	0.892
BR 288	0.945		0.845	0.853	0.809	0.894
BR 289	0.95		0.85	0.783	0.809	0.904
BR 290	0.702		0.791	0.75	0.809	0.906
BR 291	0.741		0.776	0.781	0.81	0.907
BR 292	0.779		0.833	0.763	0.81	0.913
BR 293	0.779		0.785	0.835	0.811	0.922
BR 294	0.788		0.82	0.885	0.812	0.936
BR 295	0.796		0.733	0.907	0.812	0.643
BR 296	0.802		0.76	0.788	0.812	0.661
BR 297	0.811		0.895	0.803	0.812	0.666
BR 298	0.815		0.776	0.833	0.813	0.667
BR 299	0.816		0.832	0.835	0.813	0.671
BR 300	0.818		0.658	0.83	0.814	0.672
BR 301	0.823		0.829	0.87	0.815	0.677
BR 302	0.824		0.845	0.772	0.815	0.683
BR 303	0.825		0.811	0.796	0.815	0.692
BR 304	0.829		0.712	0.795	0.815	0.696
BR 305	0.829		0.775	0.884	0.816	0.698
BR 306	0.844		0.854	0.823	0.816	0.701
BR 307	0.847		0.793	0.843	0.816	0.712
BR 308	0.852		0.713	0.919	0.816	0.715
BR 309	0.855		0.801	0.765	0.817	0.715
BR 310	0.874		0.8	0.805	0.817	0.715
BR 311	0.88		0.741	0.801	0.818	0.722
BR 312	0.896		0.803	0.823	0.819	0.723
BR 313	0.902		0.795	0.766	0.819	0.723
BR 314	0.924		0.769	0.792	0.819	0.723
BR 315	0.93		0.794	0.821	0.82	0.724
BR 316	0.608		0.787	0.903	0.821	0.726
BR 317	0.634		0.756	0.755	0.821	0.727
BR 318	0.684		0.782	0.88	0.823	0.727
BR 319	0.702		0.791	0.902	0.823	0.73
BR 320	0.703		0.872	0.78	0.825	0.731
BR 321	0.709		0.828	0.778	0.826	0.731
BR 322	0.715		0.807	0.861	0.828	0.732
BR 323	0.719		0.857	0.933	0.83	0.735
BR 324	0.723		0.89	0.869	0.831	0.737
BR 325	0.727		0.756	0.843	0.832	0.738
BR 326	0.73		0.783	0.875	0.832	0.74
BR 327	0.732		0.698	0.83	0.832	0.741
BR 328	0.734		0.83	0.926	0.832	0.741
BR 329	0.74		0.767	0.794	0.833	0.742
BR 330	0.743		0.685	0.841	0.834	0.747
BR 331	0.745		0.699	0.826	0.834	0.747
BR 332	0.748		0.781	0.83	0.835	0.747
BR 333	0.75		0.824	0.837	0.836	0.747
BR 334	0.752		0.835	0.75	0.837	0.751
BR 335	0.753		0.776	0.792	0.839	0.755
BR 336	0.754		0.682	0.814	0.839	0.755
BR 337	0.759		0.763	0.781	0.84	0.756
BR 338	0.76		0.834	0.782	0.84	0.756
BR 339	0.76		0.841	0.806	0.84	0.756
BR 340	0.762		0.777	0.845	0.841	0.757
BR 341	0.762		0.843	0.767	0.841	0.757
BR 342	0.762		0.806	0.857	0.843	0.757
BR 343	0.763		0.75	0.842	0.844	0.757
BR 344	0.766		0.84	0.896	0.844	0.757
BR 345	0.766		0.748	0.943	0.845	0.759
BR 346	0.766		0.802	0.886	0.845	0.76
BR 347	0.766		0.735	0.817	0.846	0.761
BR 348	0.767		0.81	0.812	0.848	0.761
BR 349	0.767		0.807	0.949	0.848	0.762
BR 350	0.768		0.766	0.861	0.848	0.763
BR 351	0.769		0.862	0.85	0.848	0.763
BR 352	0.769		0.736	0.867	0.849	0.764
BR 353	0.77		0.788	0.746	0.849	0.765
BR 354	0.771		0.773	0.851	0.851	0.766
BR 355	0.772		0.74	0.85	0.851	0.766
BR 356	0.778		0.845	0.791	0.851	0.767
BR 357	0.781		0.675	0.865	0.852	0.767
BR 358	0.781		0.877	0.829	0.859	0.768
BR 359	0.784		0.827	0.951	0.859	0.769
BR 360	0.784		0.903	0.829	0.861	0.769
BR 361	0.786		0.813	0.85	0.869	0.769
BR 362	0.792		0.737	0.861	0.875	0.769
BR 363	0.793		0.864	0.941	0.876	0.769
BR 364	0.794		0.896	0.834	0.88	0.77
BR 365	0.794		0.782	0.824	0.887	0.77
BR 366	0.795		0.825	0.863	0.896	0.77
BR 367	0.795		0.869	0.807	0.896	0.771
BR 368	0.795		0.777	0.781	0.901	0.771
BR 369	0.797		0.835	0.824	0.913	0.772
BR 370	0.801		0.801	0.817	0.913	0.773
BR 371	0.801		0.774	0.827	0.929	0.773
BR 372	0.802		0.827	0.814	0.94	0.774
BR 373	0.803		0.764	0.78	0.969	0.774
BR 374	0.806		0.829	0.787	0.599	0.774
BR 375	0.807		0.793	0.819	0.605	0.775
BR 376	0.808		0.81	0.746	0.611	0.775
BR 377	0.808		0.774	0.812	0.622	0.776
BR 378	0.808		0.758	0.85	0.636	0.776
BR 379	0.808		0.845	0.881	0.646	0.777
BR 380	0.809		0.726	0.842	0.65	0.777
BR 381	0.81		0.825	0.807	0.662	0.778
BR 382	0.811		0.819	0.77	0.663	0.78
BR 383	0.812		0.81	0.75	0.664	0.782
BR 384	0.814		0.777	0.854	0.675	0.782
BR 385	0.815		0.85	0.778	0.675	0.782
BR 386	0.815		0.772	0.942	0.677	0.782
BR 387	0.816		0.772	0.776	0.68	0.782
BR 388	0.816		0.82	0.823	0.684	0.783
BR 389	0.816		0.796	0.865	0.686	0.783
BR 390	0.817		0.751	0.796	0.687	0.784
BR 391	0.819		0.713	0.807	0.687	0.785
BR 392	0.82		0.745	0.786	0.689	0.788
BR 393	0.82		0.86	0.878	0.691	0.788
BR 394	0.82		0.79	0.919	0.691	0.789
BR 395	0.821		0.801	0.759	0.694	0.79
BR 396	0.823		0.783	0.744	0.696	0.79
BR 397	0.823		0.772	0.756	0.696	0.79
BR 398	0.824		0.78	0.93	0.697	0.79
BR 399	0.824		0.77	0.88	0.697	0.79
BR 400	0.825		0.853	0.787	0.697	0.792
BR 401	0.825		0.871	0.838	0.698	0.796
BR 402	0.826		0.835	0.879	0.699	0.797
BR 403	0.827		0.853	0.818	0.699	0.797
BR 404	0.828		0.778	0.8	0.699	0.797
BR 405	0.828		0.815	0.876	0.7	0.798
BR 406	0.828		0.704	0.764	0.7	0.799
BR 407	0.83		0.807	0.919	0.7	0.8
BR 408	0.83		0.88	0.759	0.701	0.801
BR 409	0.831		0.79	0.81	0.701	0.801
BR 410	0.831		0.752	0.92	0.702	0.802
BR 411	0.832		0.765	0.864	0.704	0.803
BR 412	0.833		0.787	0.764	0.704	0.803
BR 413	0.835		0.8	0.828	0.706	0.803
BR 414	0.835		0.815	0.774	0.706	0.805
BR 415	0.835		0.815	0.831	0.706	0.805
BR 416	0.837		0.831	0.867	0.708	0.807
BR 417	0.838		0.843	0.789	0.709	0.807
BR 418	0.839		0.646	0.86	0.709	0.807
BR 419	0.839		0.856	0.799	0.71	0.808
BR 420	0.841		0.718	0.775	0.71	0.812
BR 421	0.843		0.816	0.802	0.711	0.812
BR 422	0.843		0.735	0.795	0.712	0.812
BR 423	0.843		0.801	0.758	0.713	0.812
BR 424	0.846		0.787	0.84	0.713	0.814
BR 425	0.847		0.839	0.916	0.714	0.814
BR 426	0.848		0.88	0.795	0.714	0.815
BR 427	0.848		0.814	0.843	0.714	0.816
BR 428	0.849		0.841	0.848	0.714	0.816
BR 429	0.85		0.845	0.896	0.714	0.817
BR 430	0.851		0.796	0.81	0.716	0.818
BR 431	0.852		0.821	0.888	0.717	0.818
BR 432	0.852		0.736	0.783	0.718	0.818
BR 433	0.854		0.849	0.82	0.718	0.818
BR 434	0.857		0.786	0.743	0.719	0.819
BR 435	0.857		0.769	0.902	0.72	0.82
BR 436	0.858		0.755	0.785	0.72	0.82
BR 437	0.86		0.772	0.751	0.72	0.82
BR 438	0.863		0.777	0.812	0.72	0.82
BR 439	0.863		0.76	0.912	0.72	0.821
BR 440	0.864		0.801	0.773	0.721	0.822
BR 441	0.865		0.786	0.794	0.721	0.822
BR 442	0.866		0.8	0.823	0.721	0.822
BR 443	0.867		0.814	0.9	0.721	0.822
BR 444	0.868		0.87	0.782	0.722	0.824
BR 445	0.868		0.843	0.766	0.722	0.825
BR 446	0.87		0.77	0.788	0.722	0.826
BR 447	0.871		0.9	0.761	0.722	0.827
BR 448	0.871		0.806	0.891	0.723	0.827
BR 449	0.872		0.741	0.814	0.723	0.828
BR 450	0.872		0.822	0.812	0.723	0.829
BR 451	0.874		0.807	0.834	0.724	0.829
BR 452	0.876		0.819	0.773	0.724	0.83
BR 453	0.877		0.787	0.804	0.724	0.831
BR 454	0.879		0.739	0.947	0.725	0.831
BR 455	0.88		0.803	0.815	0.727	0.831
BR 456	0.886		0.823	0.737	0.727	0.832
BR 457	0.888		0.757	0.767	0.727	0.832
BR 458	0.888		0.785	0.779	0.727	0.835
BR 459	0.888		0.788	0.859	0.727	0.836
BR 460	0.894		0.837	0.867	0.727	0.836
BR 461	0.894		0.915	0.931	0.727	0.839
BR 462	0.895		0.802	0.687	0.728	0.839
BR 463	0.902		0.69	0.716	0.728	0.839
BR 464	0.905		0.734	0.863	0.73	0.839
BR 465	0.905		0.839	0.833	0.73	0.84
BR 466	0.906		0.872	0.852	0.73	0.84
BR 467	0.909		0.83	0.78	0.731	0.841
BR 468	0.91		0.772	0.739	0.731	0.841
BR 469	0.911		0.763	0.758	0.731	0.842
BR 470	0.911		0.788	0.795	0.731	0.844
BR 471	0.914		0.7	0.821	0.732	0.844
BR 472	0.915		0.788	0.829	0.732	0.845
BR 473	0.917		0.814	0.789	0.732	0.845
BR 474	0.917		0.812	0.871	0.732	0.846
BR 475	0.919		0.847	0.806	0.733	0.846
BR 476	0.92		0.743	0.758	0.733	0.848
BR 477	0.922		0.806	0.782	0.733	0.849
BR 478	0.928		0.844	0.877	0.733	0.85
BR 479	0.929		0.714	0.851	0.734	0.85
BR 480	0.931		0.83	0.79	0.734	0.85
BR 481	0.934		0.658	0.906	0.735	0.851
BR 482	0.936		0.874	0.767	0.735	0.852
BR 483	0.94		0.771	0.915	0.736	0.853
BR 484	0.949		0.801	0.874	0.736	0.854
BR 485	0.95		0.677	0.896	0.736	0.855
BR 486	0.969		0.862	0.792	0.736	0.857
BR 487	0.971		0.795	0.89	0.737	0.857
BR 488	0.976		0.795	0.836	0.737	0.858
BR 489			0.82	0.838	0.738	0.86
BR 490			0.821	0.809	0.738	0.862
BR 491			0.751	0.77	0.739	0.862
BR 492			0.807	0.814	0.739	0.864
BR 493			0.823	0.902	0.739	0.865
BR 494			0.755	0.903	0.739	0.867
BR 495			0.873	0.833	0.739	0.867
BR 496			0.781	0.858	0.74	0.867
BR 497			0.786	0.86	0.74	0.868
BR 498			0.787	0.914	0.741	0.868
BR 499			0.762	0.835	0.741	0.869
BR 500			0.82	0.895	0.741	0.87
BR 501			0.862	0.765	0.741	0.87
BR 502			0.807	0.81	0.741	0.871
BR 503			0.821	0.787	0.742	0.873
BR 504			0.876	0.817	0.743	0.876
BR 505			0.775	0.864	0.743	0.876
BR 506			0.875	0.805	0.743	0.876
BR 507			0.803	0.766	0.743	0.876
BR 508			0.803	0.821	0.743	0.877
BR 509			0.811	0.825	0.743	0.878
BR 510			0.804	0.863	0.744	0.879
BR 511			0.87	0.817	0.744	0.881
BR 512			0.81	0.758	0.744	0.882
BR 513			0.789	0.86	0.745	0.883
BR 514			0.838	0.805	0.745	0.885
BR 515			0.742	0.837	0.745	0.888
BR 516			0.821	0.906	0.745	0.888
BR 517			0.799	0.847	0.745	0.891
BR 518			0.735	0.879	0.746	0.892
BR 519			0.724	0.775	0.746	0.896
BR 520			0.816	0.929	0.746	0.897
BR 521			0.801	0.727	0.746	0.909
BR 522			0.776	0.9	0.746	0.912
BR 523			0.753	0.868	0.747	0.922
BR 524			0.92	0.853	0.747	0.925
BR 525			0.85	0.869	0.748	0.928
BR 526			0.845	0.832	0.748	0.929
BR 527			0.849	0.826	0.748	0.937
BR 528			0.827	0.807	0.748	0.946
BR 529			0.746	0.829	0.748	0.644
BR 530			0.817	0.871	0.748	0.653
BR 531			0.847	0.865	0.749	0.67
BR 532			0.877	0.729	0.749	0.683
BR 533			0.74	0.85	0.749	0.694
BR 534			0.737	0.795	0.749	0.703
BR 535			0.814	0.858	0.749	0.706
BR 536			0.836	0.872	0.749	0.709
BR 537			0.848	0.821	0.749	0.716
BR 538			0.79	0.897	0.75	0.718
BR 539			0.751	0.863	0.75	0.721
BR 540			0.873	0.783	0.75	0.724
BR 541			0.851	0.817	0.751	0.725
BR 542			0.824	0.845	0.752	0.726
BR 543			0.844	0.853	0.752	0.73
BR 544			0.832	0.762	0.752	0.731
BR 545			0.792	0.751	0.752	0.732
BR 546			0.78	0.873	0.752	0.733
BR 547			0.757	0.801	0.752	0.733
BR 548			0.776	0.794	0.753	0.734
BR 549			0.8	0.786	0.753	0.737
BR 550			0.86	0.836	0.753	0.74
BR 551			0.833	0.844	0.754	0.741
BR 552			0.828	0.799	0.755	0.741
BR 553			0.72	0.752	0.755	0.743
BR 554			0.781	0.838	0.756	0.744
BR 555			0.821	0.744	0.757	0.746
BR 556			0.773	0.782	0.757	0.746
BR 557			0.808	0.769	0.757	0.748
BR 558			0.808	0.82	0.758	0.748
BR 559			0.81	0.796	0.758	0.748
BR 560			0.714	0.865	0.758	0.749
BR 561			0.84	0.932	0.758	0.751
BR 562			0.89	0.777	0.759	0.752
BR 563			0.822	0.788	0.759	0.752
BR 564			0.591	0.812	0.759	0.753
BR 565			0.763	0.778	0.759	0.754
BR 566			0.808	0.859	0.759	0.755
BR 567			0.837	0.895	0.759	0.756
BR 568			0.796	0.751	0.759	0.756
BR 569			0.777	0.802	0.759	0.757
BR 570			0.735	0.862	0.76	0.758
BR 571			0.75	0.88	0.76	0.758
BR 572			0.76	0.83	0.76	0.758
BR 573			0.83	0.867	0.76	0.763
BR 574			0.843	0.857	0.761	0.763
BR 575			0.835	0.76	0.761	0.764
BR 576			0.792	0.902	0.761	0.765
BR 577			0.755	0.859	0.761	0.766
BR 578			0.852	0.861	0.761	0.767
BR 579			0.865	0.922	0.762	0.767
BR 580			0.882	0.829	0.762	0.767
BR 581			0.828	0.865	0.762	0.767
BR 582			0.88	0.852	0.762	0.768
BR 583			0.831	0.822	0.762	0.768
BR 584			0.814	0.851	0.762	0.768
BR 585			0.74	0.852	0.763	0.768
BR 586			0.847	0.845	0.763	0.769
BR 587			0.734	0.789	0.763	0.77
BR 588			0.773	0.82	0.764	0.771
BR 589			0.824	0.825	0.764	0.772
BR 590			0.814	0.846	0.764	0.772
BR 591			0.829	0.777	0.764	0.772
BR 592			0.823	0.807	0.764	0.773
BR 593			0.747	0.769	0.765	0.775
BR 594			0.81	0.831	0.765	0.775
BR 595			0.836	0.897	0.765	0.775
BR 596			0.796	0.79	0.765	0.776
BR 597			0.794	0.8	0.765	0.776
BR 598			0.802	0.856	0.765	0.777
BR 599			0.835	0.803	0.766	0.779
BR 600			0.737	0.803	0.766	0.779
BR 601			0.817	0.829	0.766	0.779
BR 602			0.829	0.871	0.766	0.78
BR 603			0.848	0.724	0.766	0.781
BR 604			0.735	0.766	0.766	0.781
BR 605			0.804	0.869	0.767	0.781
BR 606			0.756	0.836	0.767	0.782
BR 607			0.833	0.838	0.767	0.782
BR 608			0.835	0.917	0.767	0.782
BR 609			0.88	0.737	0.767	0.783
BR 610			0.76	0.827	0.767	0.784
BR 611			0.81	0.802	0.768	0.784
BR 612			0.803	0.86	0.768	0.785
BR 613			0.838	0.672	0.768	0.786
BR 614			0.689	0.9	0.768	0.786
BR 615			0.796	0.901	0.768	0.786
BR 616			0.796	0.814	0.769	0.787
BR 617			0.808	0.832	0.769	0.788
BR 618			0.781	0.839	0.769	0.788
BR 619			0.821	0.874	0.769	0.789
BR 620			0.849	0.866	0.77	0.789
BR 621			0.895	0.918	0.771	0.79
BR 622			0.764	0.807	0.771	0.79
BR 623			0.747	0.821	0.771	0.79
BR 624			0.79	0.883	0.772	0.79
BR 625			0.794	0.836	0.772	0.791
BR 626			0.68	0.78	0.772	0.792
BR 627			0.772	0.82	0.772	0.793
BR 628			0.786	0.801	0.772	0.794
BR 629			0.73	0.803	0.773	0.794
BR 630			0.738	0.821	0.773	0.794
BR 631			0.791	0.832	0.773	0.795
BR 632			0.781	0.861	0.773	0.795
BR 633			0.865	0.9	0.773	0.795
BR 634			0.754	0.808	0.773	0.795
BR 635			0.748	0.83	0.774	0.795
BR 636			0.831	0.779	0.775	0.797
BR 637			0.789	0.78	0.775	0.797
BR 638			0.83	0.804	0.775	0.797
BR 639			0.74	0.896	0.775	0.798
BR 640			0.751	0.849	0.776	0.798
BR 641			0.784	0.814	0.776	0.798
BR 642			0.823	0.929	0.776	0.799
BR 643			0.77	0.875	0.776	0.799
BR 644			0.758	0.78	0.776	0.799
BR 645			0.79	0.822	0.776	0.799
BR 646			0.825	0.878	0.777	0.799
BR 647			0.72	0.897	0.777	0.8
BR 648			0.751	0.769	0.777	0.801
BR 649			0.81	0.906	0.778	0.801
BR 650			0.8	0.775	0.778	0.801
BR 651			0.807	0.89	0.778	0.802
BR 652			0.859	0.804	0.778	0.802
BR 653			0.741	0.807	0.778	0.803
BR 654			0.747	0.814	0.778	0.804
BR 655			0.764	0.834	0.778	0.805
BR 656			0.904	0.927	0.779	0.806
BR 657			0.768	0.801	0.779	0.806
BR 658			0.73	0.852	0.779	0.806
BR 659			0.746	0.811	0.779	0.807
BR 660			0.821	0.835	0.78	0.807
BR 661			0.82	0.8	0.78	0.807
BR 662			0.816	0.84	0.78	0.807
BR 663			0.783	0.877	0.78	0.807
BR 664			0.715	0.823	0.78	0.809
BR 665			0.797	0.808	0.781	0.809
BR 666			0.82	0.851	0.781	0.81
BR 667			0.741	0.921	0.781	0.81
BR 668			0.764	0.794	0.781	0.81
BR 669			0.8	0.842	0.782	0.81
BR 670			0.826	0.736	0.782	0.811
BR 671			0.804	0.857	0.783	0.811
BR 672			0.851	0.845	0.783	0.811
BR 673			0.844	0.805	0.784	0.812
BR 674			0.818	0.862	0.784	0.812
BR 675			0.839	0.833	0.784	0.813
BR 676			0.88	0.836	0.785	0.814
BR 677			0.833	0.852	0.785	0.814
BR 678			0.785	0.828	0.785	0.815
BR 679			0.815	0.825	0.785	0.815
BR 680			0.826	0.877	0.786	0.815
BR 681			0.715	0.814	0.786	0.815
BR 682			0.809	0.747	0.786	0.816
BR 683			0.774	0.807	0.786	0.816
BR 684			0.747	0.842	0.787	0.817
BR 685			0.704	0.887	0.787	0.817
BR 686			0.795	0.865	0.787	0.818
BR 687			0.84	0.889	0.788	0.818
BR 688			0.739	0.852	0.788	0.819
BR 689			0.831	0.813	0.789	0.819
BR 690			0.778	0.865	0.789	0.819
BR 691			0.887	0.793	0.789	0.819
BR 692			0.796	0.859	0.79	0.82
BR 693			0.837	0.875	0.79	0.82
BR 694			0.849	0.772	0.79	0.821
BR 695			0.812	0.837	0.79	0.822
BR 696			0.687	0.877	0.791	0.823
BR 697			0.759	0.828	0.791	0.823
BR 698			0.815	0.838	0.791	0.824
BR 699			0.821	0.835	0.791	0.825
BR 700			0.672	0.757	0.791	0.825
BR 701			0.786	0.864	0.792	0.825
BR 702			0.787	0.812	0.792	0.826
BR 703			0.821	0.85	0.793	0.826
BR 704			0.739	0.888	0.793	0.827
BR 705			0.738	0.899	0.793	0.827
BR 706			0.752	0.809	0.794	0.828
BR 707			0.805	0.893	0.794	0.828
BR 708			0.862	0.926	0.794	0.828
BR 709			0.768	0.741	0.795	0.829
BR 710			0.769	0.766	0.795	0.829
BR 711			0.804	0.835	0.796	0.831
BR 712			0.833	0.908	0.796	0.831
BR 713			0.761	0.776	0.797	0.831
BR 714			0.788	0.777	0.797	0.831
BR 715			0.823	0.937	0.797	0.833
BR 716			0.77	0.801	0.798	0.834
BR 717			0.734	0.806	0.798	0.834
BR 718			0.804	0.875	0.798	0.834
BR 719			0.849	0.898	0.799	0.835
BR 720			0.752	0.86	0.799	0.835
BR 721			0.856	0.912	0.799	0.836
BR 722			0.877	0.807	0.801	0.836
BR 723			0.804	0.892	0.801	0.837
BR 724			0.762	0.821	0.801	0.837
BR 725			0.812	0.768	0.801	0.837
BR 726			0.808	0.786	0.802	0.838
BR 727			0.809	0.853	0.802	0.839
BR 728			0.832	0.896	0.802	0.839
BR 729			0.751	0.818	0.802	0.84
BR 730			0.78	0.902	0.803	0.841
BR 731			0.756	0.839	0.803	0.842
BR 732			0.689	0.831	0.803	0.844
BR 733			0.841	0.836	0.804	0.844
BR 734			0.782	0.879	0.805	0.845
BR 735			0.853	0.79	0.805	0.846
BR 736			0.794	0.968	0.805	0.847
BR 737			0.925	0.844	0.806	0.847
BR 738			0.843	0.873	0.806	0.848
BR 739			0.67	0.895	0.807	0.849
BR 740			0.862	0.781	0.807	0.849
BR 741			0.839	0.856	0.81	0.85
BR 742			0.75	0.893	0.81	0.85
BR 743			0.747	0.967	0.81	0.851
BR 744			0.772	0.851	0.811	0.852
BR 745			0.741	0.878	0.811	0.853
BR 746			0.723	0.865	0.811	0.854
BR 747			0.892	0.839	0.812	0.856
BR 748			0.823	0.897	0.813	0.859
BR 749			0.866	0.739	0.814	0.859
BR 750			0.765	0.874	0.816	0.863
BR 751			0.683	0.779	0.816	0.864
BR 752			0.789	0.775	0.817	0.866
BR 753			0.807	0.884	0.818	0.868
BR 754			0.794	0.829	0.819	0.869
BR 755			0.816	0.831	0.82	0.87
BR 756			0.843	0.874	0.82	0.871
BR 757			0.694	0.82	0.821	0.872
BR 758			0.78	0.787	0.821	0.872
BR 759			0.81	0.877	0.822	0.872
BR 760			0.716	0.895	0.822	0.873
BR 761			0.748	0.699	0.823	0.874
BR 762			0.711	0.851	0.823	0.874
BR 763			0.744	0.791	0.824	0.878
BR 764			0.794	0.782	0.824	0.878
BR 765			0.791	0.871	0.825	0.882
BR 766			0.927	0.915	0.825	0.892
BR 767			0.764	0.807	0.829	0.896
BR 768			0.748	0.895	0.829	0.899
BR 769			0.764	0.773	0.83	0.928
BR 770			0.814	0.854	0.831	0.959
BR 771			0.832	0.84	0.832	0.598
BR 772			0.783	0.766	0.834	0.601
BR 773			0.804	0.93	0.835	0.638
BR 774			0.802	0.785	0.836	0.663
BR 775			0.809	0.795	0.836	0.668
BR 776			0.814	0.805	0.843	0.673
BR 777			0.803	0.861	0.844	0.682
BR 778			0.869	0.865	0.844	0.687
BR 779			0.895	0.791	0.846	0.694
BR 780			0.774	0.843	0.847	0.699
BR 781			0.827	0.843	0.847	0.7
BR 782			0.842	0.815	0.849	0.702
BR 783			0.809	0.951	0.849	0.702
BR 784			0.903	0.875	0.854	0.704
BR 785			0.849	0.788	0.859	0.706
BR 786			0.812	0.795	0.859	0.707
BR 787			0.7	0.874	0.863	0.708
BR 788			0.757	0.877	0.864	0.71
BR 789			0.79	0.854	0.866	0.713
BR 790			0.833	0.867	0.872	0.715
BR 791			0.788	0.855	0.878	0.719
BR 792			0.851	0.891	0.894	0.722
BR 793			0.743	0.826	0.894	0.724
BR 794			0.805	0.833	0.898	0.726
BR 795			0.818	0.772	0.902	0.726
BR 796			0.814	0.836	0.906	0.728
BR 797			0.783	0.816	0.909	0.729
BR 798			0.773	0.8	0.916	0.729
BR 799			0.816	0.869	0.932	0.731
BR 800			0.924	0.901	0.636	0.732
BR 801			0.754	0.891	0.643	0.733
BR 802			0.86	0.828	0.647	0.733
BR 803			0.813	0.704	0.653	0.733
BR 804			0.804	0.933	0.661	0.734
BR 805			0.891	0.807	0.67	0.735
BR 806			0.819	0.885	0.678	0.735
BR 807			0.734	0.908	0.681	0.735
BR 808			0.761	0.925	0.684	0.736
BR 809			0.884	0.925	0.684	0.736
BR 810			0.886	0.798	0.685	0.737
BR 811			0.801	0.904	0.69	0.739
BR 812			0.758	0.833	0.691	0.739
BR 813			0.88	0.783	0.699	0.739
BR 814			0.809	0.869	0.7	0.742
BR 815			0.845	0.896	0.702	0.743
BR 816			0.862	0.829	0.702	0.744
BR 817			0.829	0.857	0.703	0.744
BR 818			0.835	0.887	0.704	0.744
BR 819			0.795	0.795	0.705	0.747
BR 820			0.702	0.828	0.708	0.747
BR 821			0.816	0.855	0.711	0.749
BR 822			0.834	0.887	0.712	0.75
BR 823			0.76	0.792	0.713	0.75
BR 824			0.795	0.851	0.713	0.751
BR 825			0.83	0.819	0.715	0.751
BR 826			0.81	0.833	0.718	0.751
BR 827			0.832	0.839	0.72	0.751
BR 828			0.823	0.689	0.72	0.752
BR 829			0.697	0.854	0.721	0.752
BR 830			0.85	0.833	0.721	0.752
BR 831			0.819	0.843	0.721	0.753
BR 832			0.842	0.839	0.721	0.753
BR 833			0.69	0.789	0.724	0.753
BR 834			0.812	0.814	0.724	0.754
BR 835			0.768	0.855	0.724	0.754
BR 836			0.747	0.753	0.725	0.754
BR 837			0.806	0.881	0.725	0.755
BR 838			0.727	0.856	0.726	0.755
BR 839			0.75	0.842	0.727	0.755
BR 840			0.84	0.864	0.727	0.756
BR 841			0.751	0.79	0.728	0.756
BR 842			0.664	0.843	0.728	0.756
BR 843			0.843	0.829	0.729	0.756
BR 844			0.817	0.775	0.729	0.756
BR 845			0.787	0.909	0.729	0.756
BR 846			0.8	0.832	0.73	0.758
BR 847			0.781	0.774	0.73	0.759
BR 848			0.807	0.794	0.731	0.76
BR 849			0.69	0.863	0.732	0.76
BR 850			0.787	0.861	0.732	0.762
BR 851			0.787	0.783	0.732	0.762
BR 852			0.792	0.808	0.732	0.764
BR 853			0.804	0.883	0.733	0.766
BR 854			0.732	0.784	0.733	0.766
BR 855			0.793	0.954	0.733	0.767
BR 856			0.906	0.88	0.734	0.767
BR 857			0.792	0.748	0.735	0.767
BR 858			0.775	0.894	0.736	0.767
BR 859			0.862	0.829	0.736	0.767
BR 860			0.829	0.792	0.736	0.769
BR 861			0.812	0.872	0.737	0.77
BR 862			0.848	0.896	0.738	0.77
BR 863			0.863	0.882	0.738	0.771
BR 864			0.731	0.865	0.738	0.771
BR 865			0.788	0.894	0.738	0.771
BR 866			0.747	0.928	0.739	0.772
BR 867			0.768	0.83	0.74	0.772
BR 868			0.831	0.653	0.741	0.773
BR 869			0.665	0.772	0.742	0.774
BR 870			0.814	0.709	0.742	0.777
BR 871			0.727	0.944	0.743	0.777
BR 872			0.772	0.91	0.743	0.777
BR 873			0.761	0.9	0.744	0.777
BR 874			0.87	0.856	0.745	0.778
BR 875			0.851	0.837	0.746	0.779
BR 876			0.821	0.93	0.747	0.78
BR 877			0.889	0.798	0.748	0.78
BR 878			0.814	0.865	0.748	0.781
BR 879			0.756	0.866	0.748	0.781
BR 880			0.907	0.78	0.748	0.781
BR 881			0.83	0.897	0.749	0.781
BR 882			0.868	0.905	0.749	0.781
BR 883			0.874	0.863	0.75	0.783
BR 884			0.874	0.854	0.75	0.783
BR 885			0.786	0.796	0.751	0.784
BR 886			0.801	0.883	0.751	0.784
BR 887			0.732	0.824	0.751	0.784
BR 888			0.826	0.833	0.752	0.784
BR 889			0.819	0.771	0.752	0.786
BR 890			0.786	0.859	0.752	0.786
BR 891			0.852	0.886	0.752	0.786
BR 892			0.855	0.977	0.752	0.786
BR 893			0.773	0.935	0.753	0.787
BR 894			0.892	0.901	0.753	0.787
BR 895			0.797	0.82	0.754	0.787
BR 896			0.811	0.815	0.754	0.788
BR 897			0.769	0.863	0.754	0.788
BR 898			0.839	0.87	0.754	0.788
BR 899			0.845	0.766	0.755	0.789
BR 900			0.805	0.904	0.755	0.789
BR 901			0.799	0.824	0.755	0.79
BR 902			0.802	0.923	0.756	0.791
BR 903			0.765	0.871	0.756	0.791
BR 904			0.949	0.876	0.756	0.792
BR 905			0.85	0.797	0.757	0.792
BR 906			0.717	0.836	0.757	0.792
BR 907			0.834	0.9	0.758	0.792
BR 908			0.872	0.818	0.758	0.793
BR 909			0.78	0.875	0.758	0.794
BR 910			0.849	0.89	0.758	0.794
BR 911			0.795	0.947	0.759	0.795
BR 912			0.899	0.914	0.76	0.795
BR 913			0.763	0.784	0.76	0.796
BR 914			0.852	0.828	0.761	0.797
BR 915			0.781	0.88	0.761	0.797
BR 916			0.792	0.857	0.761	0.798
BR 917			0.836	0.775	0.761	0.798
BR 918			0.816	0.756	0.761	0.799
BR 919			0.781	0.832	0.761	0.799
BR 920			0.817	0.831	0.762	0.8
BR 921			0.817	0.851	0.762	0.8
BR 922			0.83	0.871	0.762	0.8
BR 923			0.959	0.915	0.763	0.8
BR 924			0.879	0.859	0.763	0.803
BR 925			0.855	0.828	0.763	0.803
BR 926			0.816	0.92	0.763	0.803
BR 927			0.881	0.872	0.764	0.803
BR 928			0.662	0.871	0.764	0.804
BR 929			0.586	0.879	0.764	0.804
BR 930			0.853	0.924	0.765	0.804
BR 931			0.882	0.884	0.765	0.804
BR 932			0.794	0.839	0.766	0.804
BR 933			0.836	0.945	0.766	0.805
BR 934			0.897	0.806	0.767	0.805
BR 935			0.744	0.871	0.767	0.806
BR 936			0.788	0.825	0.767	0.806
BR 937			0.827	0.876	0.767	0.806
BR 938			0.705	0.841	0.767	0.807
BR 939			0.824	0.853	0.768	0.807
BR 940			0.832	0.876	0.768	0.808
BR 941			0.85	0.802	0.768	0.809
BR 942			0.736	0.833	0.768	0.809
BR 943			0.782	0.825	0.768	0.811
BR 944			0.827	0.837	0.769	0.812
BR 945			0.821	0.846	0.769	0.813
BR 946			0.844	0.822	0.769	0.815
BR 947			0.814	0.828	0.769	0.816
BR 948			0.816	0.82	0.769	0.816
BR 949			0.786	0.882	0.771	0.816
BR 950			0.794	0.875	0.771	0.816
BR 951			0.789	0.832	0.771	0.818
BR 952			0.85	0.85	0.771	0.818
BR 953			0.739	0.857	0.771	0.818
BR 954			0.851	0.85	0.771	0.82
BR 955			0.83	0.832	0.771	0.821
BR 956			0.818	0.867	0.772	0.821
BR 957			0.844	0.879	0.772	0.822
BR 958			0.791	0.897	0.772	0.823
BR 959			0.868	0.816	0.772	0.823
BR 960			0.823	0.909	0.773	0.824
BR 961			0.761	0.841	0.773	0.824
BR 962			0.824	0.779	0.773	0.824
BR 963			0.79	0.824	0.773	0.824
BR 964			0.802	0.856	0.773	0.825
BR 965			0.835	0.864	0.773	0.825
BR 966			0.877	0.795	0.774	0.825
BR 967			0.703	0.794	0.774	0.827
BR 968			0.692	0.815	0.774	0.827
BR 969			0.823	0.884	0.774	0.828
BR 970			0.854	0.808	0.774	0.828
BR 971			0.82	0.888	0.775	0.828
BR 972			0.858	0.877	0.775	0.829
BR 973			0.851	0.81	0.776	0.83
BR 974			0.752	0.858	0.776	0.831
BR 975			0.836	0.877	0.776	0.832
BR 976			0.851	0.851	0.777	0.833
BR 977			0.744	0.87	0.777	0.833
BR 978			0.846	0.87	0.777	0.833
BR 979			0.847	0.925	0.777	0.834
BR 980			0.765	0.792	0.777	0.834
BR 981			0.796	0.983	0.778	0.834
BR 982			0.773	0.761	0.778	0.835
BR 983			0.807	0.899	0.778	0.837
BR 984			0.869	0.935	0.778	0.838
BR 985			0.77	0.781	0.778	0.841
BR 986			0.841	0.911	0.778	0.842
BR 987			0.875	0.928	0.778	0.842
BR 988			0.769	0.919	0.778	0.842
BR 989			0.881	0.904	0.779	0.843
BR 990			0.758	0.807	0.779	0.846
BR 991			0.82	0.921	0.779	0.849
BR 992			0.882	0.873	0.779	0.85
BR 993			0.848	0.964	0.78	0.851
BR 994			0.912	0.827	0.78	0.855
BR 995			0.815	0.927	0.78	0.856
BR 996			0.887	0.907	0.78	0.859
BR 997			0.76	0.897	0.78	0.86
BR 998			0.796		0.78	0.861
BR 999			0.927		0.781	0.864
BR 1000			0.927		0.781	0.866
BR 1001			0.931		0.781	0.868
BR 1002			0.933		0.781	0.869
BR 1003			0.933		0.781	0.871
BR 1004			0.936		0.782	0.871
BR 1005			0.939		0.782	0.872
BR 1006			0.939		0.784	0.873
BR 1007			0.949		0.784	0.874
BR 1008			0.952		0.784	0.874
BR 1009			0.953		0.784	0.875
BR 1010			0.955		0.784	0.879
BR 1011			0.957		0.784	0.879
BR 1012			0.962		0.785	0.879
BR 1013			0.968		0.785	0.881
BR 1014			0.969		0.785	0.882
BR 1015			0.975		0.785	0.891
BR 1016					0.786	0.892
BR 1017					0.786	0.894
BR 1018					0.786	0.894
BR 1019					0.787	0.903
BR 1020					0.787	0.94
BR 1021					0.787
BR 1022					0.787
BR 1023					0.787
BR 1024					0.787
BR 1025					0.787
BR 1026					0.787
BR 1027					0.787
BR 1028					0.787
BR 1029					0.787
BR 1030					0.787
BR 1031					0.787
BR 1032					0.788
BR 1033					0.788
BR 1034					0.789
BR 1035					0.789
BR 1036					0.789
BR 1037					0.789
BR 1038					0.79
BR 1039					0.79
BR 1040					0.79
BR 1041					0.79
BR 1042					0.79
BR 1043					0.79
BR 1044					0.79
BR 1045					0.791
BR 1046					0.791
BR 1047					0.792
BR 1048					0.793
BR 1049					0.793
BR 1050					0.793
BR 1051					0.793
BR 1052					0.793
BR 1053					0.793
BR 1054					0.794
BR 1055					0.794
BR 1056					0.794
BR 1057					0.794
BR 1058					0.794
BR 1059					0.795
BR 1060					0.795
BR 1061					0.795
BR 1062					0.796
BR 1063					0.796
BR 1064					0.796
BR 1065					0.796
BR 1066					0.797
BR 1067					0.797
BR 1068					0.797
BR 1069					0.798
BR 1070					0.798
BR 1071					0.798
BR 1072					0.798
BR 1073					0.799
BR 1074					0.8
BR 1075					0.8
BR 1076					0.801
BR 1077					0.801
BR 1078					0.801
BR 1079					0.801
BR 1080					0.801
BR 1081					0.802
BR 1082					0.803
BR 1083					0.803
BR 1084					0.804
BR 1085					0.804
BR 1086					0.804
BR 1087					0.806
BR 1088					0.806
BR 1089					0.806
BR 1090					0.807
BR 1091					0.807
BR 1092					0.808
BR 1093					0.808
BR 1094					0.808
BR 1095					0.808
BR 1096					0.808
BR 1097					0.808
BR 1098					0.809
BR 1099					0.81
BR 1100					0.81
BR 1101					0.81
BR 1102					0.811
BR 1103					0.812
BR 1104					0.813
BR 1105					0.813
BR 1106					0.813
BR 1107					0.814
BR 1108					0.814
BR 1109					0.814
BR 1110					0.814
BR 1111					0.815
BR 1112					0.816
BR 1113					0.816
BR 1114					0.816
BR 1115					0.816
BR 1116					0.816
BR 1117					0.817
BR 1118					0.817
BR 1119					0.817
BR 1120					0.817
BR 1121					0.818
BR 1122					0.818
BR 1123					0.818
BR 1124					0.819
BR 1125					0.819
BR 1126					0.821
BR 1127					0.821
BR 1128					0.822
BR 1129					0.822
BR 1130					0.822
BR 1131					0.823
BR 1132					0.823
BR 1133					0.823
BR 1134					0.824
BR 1135					0.825
BR 1136					0.825
BR 1137					0.826
BR 1138					0.826
BR 1139					0.826
BR 1140					0.826
BR 1141					0.827
BR 1142					0.828
BR 1143					0.828
BR 1144					0.828
BR 1145					0.829
BR 1146					0.83
BR 1147					0.83
BR 1148					0.83
BR 1149					0.832
BR 1150					0.835
BR 1151					0.835
BR 1152					0.835
BR 1153					0.835
BR 1154					0.836
BR 1155					0.836
BR 1156					0.837
BR 1157					0.837
BR 1158					0.838
BR 1159					0.84
BR 1160					0.84
BR 1161					0.84
BR 1162					0.84
BR 1163					0.841
BR 1164					0.843
BR 1165					0.843
BR 1166					0.844
BR 1167					0.846
BR 1168					0.847
BR 1169					0.848
BR 1170					0.849
BR 1171					0.849
BR 1172					0.85
BR 1173					0.85
BR 1174					0.855
BR 1175					0.856
BR 1176					0.857
BR 1177					0.858
BR 1178					0.858
BR 1179					0.859
BR 1180					0.859
BR 1181					0.862
BR 1182					0.863
BR 1183					0.865
BR 1184					0.865
BR 1185					0.865
BR 1186					0.868
BR 1187					0.869
BR 1188					0.87
BR 1189					0.872
BR 1190					0.872
BR 1191					0.877
BR 1192					0.88
BR 1193					0.882
BR 1194					0.885
BR 1195					0.887
BR 1196					0.902
BR 1197					0.915
BR 1198					0.924
BR 1199					0.526
BR 1200					0.569
BR 1201					0.659
BR 1202					0.662
BR 1203					0.665
BR 1204					0.667
BR 1205					0.668
BR 1206					0.672
BR 1207					0.672
BR 1208					0.683
BR 1209					0.686
BR 1210					0.689
BR 1211					0.69
BR 1212					0.691
BR 1213					0.691
BR 1214					0.692
BR 1215					0.692
BR 1216					0.692
BR 1217					0.693
BR 1218					0.694
BR 1219					0.695
BR 1220					0.697
BR 1221					0.697
BR 1222					0.698
BR 1223					0.7
BR 1224					0.7
BR 1225					0.701
BR 1226					0.702
BR 1227					0.703
BR 1228					0.703
BR 1229					0.703
BR 1230					0.708
BR 1231					0.709
BR 1232					0.71
BR 1233					0.713
BR 1234					0.714
BR 1235					0.715
BR 1236					0.716
BR 1237					0.716
BR 1238					0.717
BR 1239					0.719
BR 1240					0.72
BR 1241					0.721
BR 1242					0.722
BR 1243					0.722
BR 1244					0.723
BR 1245					0.723
BR 1246					0.724
BR 1247					0.724
BR 1248					0.725
BR 1249					0.726
BR 1250					0.727
BR 1251					0.727
BR 1252					0.727
BR 1253					0.729
BR 1254					0.729
BR 1255					0.729
BR 1256					0.73
BR 1257					0.73
BR 1258					0.731
BR 1259					0.733
BR 1260					0.733
BR 1261					0.733
BR 1262					0.734
BR 1263					0.735
BR 1264					0.735
BR 1265					0.735
BR 1266					0.735
BR 1267					0.735
BR 1268					0.737
BR 1269					0.737
BR 1270					0.737
BR 1271					0.738
BR 1272					0.738
BR 1273					0.739
BR 1274					0.74
BR 1275					0.74
BR 1276					0.74
BR 1277					0.74
BR 1278					0.74
BR 1279					0.741
BR 1280					0.742
BR 1281					0.742
BR 1282					0.742
BR 1283					0.743
BR 1284					0.743
BR 1285					0.744
BR 1286					0.744
BR 1287					0.744
BR 1288					0.745
BR 1289					0.746
BR 1290					0.746
BR 1291					0.746
BR 1292					0.746
BR 1293					0.747
BR 1294					0.747
BR 1295					0.747
BR 1296					0.747
BR 1297					0.748
BR 1298					0.748
BR 1299					0.748
BR 1300					0.749
BR 1301					0.749
BR 1302					0.749
BR 1303					0.749
BR 1304					0.75
BR 1305					0.75
BR 1306					0.75
BR 1307					0.75
BR 1308					0.751
BR 1309					0.751
BR 1310					0.751
BR 1311					0.752
BR 1312					0.752
BR 1313					0.754
BR 1314					0.755
BR 1315					0.755
BR 1316					0.755
BR 1317					0.756
BR 1318					0.757
BR 1319					0.757
BR 1320					0.757
BR 1321					0.757
BR 1322					0.757
BR 1323					0.758
BR 1324					0.759
BR 1325					0.76
BR 1326					0.761
BR 1327					0.761
BR 1328					0.762
BR 1329					0.762
BR 1330					0.763
BR 1331					0.764
BR 1332					0.764
BR 1333					0.764
BR 1334					0.764
BR 1335					0.764
BR 1336					0.765
BR 1337					0.765
BR 1338					0.767
BR 1339					0.768
BR 1340					0.769
BR 1341					0.769
BR 1342					0.769
BR 1343					0.769
BR 1344					0.77
BR 1345					0.77
BR 1346					0.77
BR 1347					0.77
BR 1348					0.77
BR 1349					0.771
BR 1350					0.771
BR 1351					0.771
BR 1352					0.773
BR 1353					0.773
BR 1354					0.773
BR 1355					0.773
BR 1356					0.773
BR 1357					0.774
BR 1358					0.774
BR 1359					0.775
BR 1360					0.775
BR 1361					0.775
BR 1362					0.776
BR 1363					0.776
BR 1364					0.776
BR 1365					0.776
BR 1366					0.777
BR 1367					0.777
BR 1368					0.778
BR 1369					0.778
BR 1370					0.779
BR 1371					0.779
BR 1372					0.78
BR 1373					0.781
BR 1374					0.781
BR 1375					0.782
BR 1376					0.782
BR 1377					0.783
BR 1378					0.784
BR 1379					0.784
BR 1380					0.785
BR 1381					0.785
BR 1382					0.785
BR 1383					0.786
BR 1384					0.788
BR 1385					0.789
BR 1386					0.789
BR 1387					0.79
BR 1388					0.79
BR 1389					0.79
BR 1390					0.79
BR 1391					0.79
BR 1392					0.791
BR 1393					0.791
BR 1394					0.792
BR 1395					0.792
BR 1396					0.792
BR 1397					0.792
BR 1398					0.793
BR 1399					0.793
BR 1400					0.793
BR 1401					0.793
BR 1402					0.793
BR 1403					0.793
BR 1404					0.793
BR 1405					0.794
BR 1406					0.795
BR 1407					0.795
BR 1408					0.795
BR 1409					0.796
BR 1410					0.796
BR 1411					0.798
BR 1412					0.799
BR 1413					0.799
BR 1414					0.799
BR 1415					0.799
BR 1416					0.8
BR 1417					0.8
BR 1418					0.8
BR 1419					0.801
BR 1420					0.801
BR 1421					0.801
BR 1422					0.801
BR 1423					0.802
BR 1424					0.802
BR 1425					0.804
BR 1426					0.804
BR 1427					0.804
BR 1428					0.805
BR 1429					0.805
BR 1430					0.805
BR 1431					0.806
BR 1432					0.806
BR 1433					0.808
BR 1434					0.808
BR 1435					0.808
BR 1436					0.809
BR 1437					0.809
BR 1438					0.81
BR 1439					0.81
BR 1440					0.81
BR 1441					0.81
BR 1442					0.811
BR 1443					0.811
BR 1444					0.811
BR 1445					0.812
BR 1446					0.813
BR 1447					0.814
BR 1448					0.814
BR 1449					0.815
BR 1450					0.817
BR 1451					0.817
BR 1452					0.818
BR 1453					0.82
BR 1454					0.821
BR 1455					0.821
BR 1456					0.823
BR 1457					0.825
BR 1458					0.825
BR 1459					0.825
BR 1460					0.825
BR 1461					0.826
BR 1462					0.827
BR 1463					0.828
BR 1464					0.829
BR 1465					0.831
BR 1466					0.831
BR 1467					0.831
BR 1468					0.832
BR 1469					0.834
BR 1470					0.835
BR 1471					0.836
BR 1472					0.836
BR 1473					0.836
BR 1474					0.836
BR 1475					0.839
BR 1476					0.839
BR 1477					0.843
BR 1478					0.857
BR 1479					0.859
BR 1480					0.898
BR 1481					0.945

## Sheet: Figure 2g - Table 1
BR= Biological repeat	TR= Technical repeat	Control	Lrp1 cKO^OL		Control	Lrp1 cKO^OL
BR 1	TR 1	0.0760563	0.0115237	BR 1	0.0668374	0.0295775
	TR 2	0.0898848	0.0483995	BR 2	0.0472471	0.0268886
	TR 3	0.0599232	0.0207426	BR 3	0.0560819	0.0215109
	TR 4	0.0553137	0.0368758	BR 4	0.049936	0.0330346
	TR 5	0.0599232	0.0368758	BR 5	0.0503201	0.0230474
	TR 6	0.0599232	0.0230474	BR 6	0.0725992
BR 2	TR 1	0.0553137	0.0299616	Mean	0.0571703	0.0268118
	TR 2	0.0507042	0.0253521	SEM	0.00420483	0.00210533
	TR 3	0.0645326	0.0184379	SD	0.0102997	0.00470766
	TR 4	0.0345711	0.0368758	95% CI +	0.0654118	0.0309382
	TR 5	0.0414853	0.0207426	95% CI -	0.0489288	0.0226853
	TR 6	0.0368758	0.0299616	N	6	5
BR 3	TR 1	0.0691421	0.0207426	p-value (Student’s t test)	0.00019165	***
	TR 2	0.0507042	0.0230474
	TR 3	0.0483995	0.0207426
	TR 4	0.0507042	0.0253521
	TR 5	0.0622279	0.0184379
	TR 6	0.0553137	0.0207426
BR 4	TR 1	0.0345711	0.0322663
	TR 2	0.0391805	0.0483995
	TR 3	0.0507042	0.0507042
	TR 4	0.0599232	0.0184379
	TR 5	0.0576184	0.0345711
	TR 6	0.0576184	0.0230474
BR 5	TR 1	0.0714469	0.0230474
	TR 2	0.053009	0.0230474
	TR 3	0.0507042	0.0207426
	TR 4	0.053009	0.0299616
	TR 5	0.0299616	0.0253521
	TR 6	0.04379	0.0161332
BR 6	TR 1	0.0852753
	TR 2	0.0645326
	TR 3	0.0898848
	TR 4	0.0783611
	TR 5	0.0668374
	TR 6	0.0507042

## Sheet: Figure 2h - Table 1
BR= Biological repeat	TR= Technical repeat	Control	Lrp1 cKO^OL		Control	Lrp1 cKO^OL
BR 1	TR 1	9.09091	60	BR 1	17.1669	34.2989
	TR 2	15.3846	28.5714	BR 2	16.36	39.9281
	TR 3	15.3846	22.2222	BR 3	12.0741	24.0741
	TR 4	20.8333	43.75	BR 4	15.4382	40.0379
	TR 5	23.0769	31.25	BR 5	12.7441	32.6581
	TR 6	19.2308	20	BR 6	7.24892
BR 2	TR 1	4.16667	23.0769	Mean	13.5054	34.1994
	TR 2	13.6364	36.3636	SEM	1.49513	2.93099
	TR 3	17.8571	25	SD	3.66231	6.55389
	TR 4	33.3333	50	95% CI +	16.4358	39.9442
	TR 5	16.6667	66.6667	95% CI -	10.5749	28.4547
	TR 6	12.5	38.4615	N	6	5
BR 3	TR 1	16.6667	0	p-value (Student’s t test)	9.5525e-05	***
	TR 2	13.6364	50
	TR 3	9.52381	22.2222
	TR 4	13.6364	0
	TR 5	14.8148	50
	TR 6	4.16667	22.2222
BR 4	TR 1	13.3333	35.7143
	TR 2	23.5294	33.3333
	TR 3	18.1818	22.7273
	TR 4	7.69231	37.5
	TR 5	12	46.6667
	TR 6	28	40
BR 5	TR 1	3.22581	60
	TR 2	8.69565	40
	TR 3	13.6364	22.2222
	TR 4	4.34783	23.0769
	TR 5	30.7692	36.3636
	TR 6	15.7895	14.2857
BR 6	TR 1	2.7027
	TR 2	10.7143
	TR 3	2.5641
	TR 4	5.88235
	TR 5	3.44828
	TR 6	18.1818

## Sheet: Figure 2i - Table 1
		<0.5um		0.5-1um		>1um			<0.5um		0.5-1um		>1um
BR= Biological repeat	TR= Technical repeat	Control	Lrp1 cKO^OL	Control	Lrp1 cKO^OL	Control	Lrp1 cKO^OL		Control	Lrp1 cKO^OL	Control	Lrp1 cKO^OL	Control	Lrp1 cKO^OL
BR 1	TR 1	24.2424	20	72.7273	40	3.0303	40	BR 1	40.8994	13.7996	54.3221	64.9074	4.77855	21.293
	TR 2	25.641	19.0476	71.7949	66.6667	2.5641	14.2857	BR 2	38.045	10.9063	57.1825	78.0505	4.77243	11.0431
	TR 3	26.9231	0	57.6923	77.7778	15.3846	22.2222	BR 3	34.7595	10.6355	63.1337	75.0715	2.10678	14.2929
	TR 4	41.6667	25	58.3333	68.75	0	6.25	BR 4	34.5222	14.991	61.5438	82.5487	3.93395	2.46032
	TR 5	65.3846	18.75	34.6154	56.25	0	25	BR 5	23.6086	8.1339	70.086	79.6509	6.3054	12.2152
	TR 6	61.5385	0	30.7692	80	7.69231	20	BR 6	17.5511		79.896		2.55292
BR 2	TR 1	50	15.3846	45.8333	61.5385	4.16667	23.0769	Mean	31.5643	11.6933	64.3607	76.0458	4.07501	12.2609
	TR 2	40.9091	0	50	81.8182	9.09091	18.1818	SEM	3.68676	1.21899	3.81167	3.03576	0.63683	3.02691
	TR 3	25	0	71.4286	75	3.57143	25	SD	9.03067	2.72574	9.33664	6.78816	1.55991	6.76839
	TR 4	53.3333	31.25	46.6667	68.75	0	0	95% CI +	38.7904	14.0825	71.8316	81.9959	5.32319	18.1937
	TR 5	27.7778	11.1111	66.6667	88.8889	5.55556	0	95% CI -	24.3383	9.30405	56.8898	70.0957	2.82682	6.32816
	TR 6	31.25	7.69231	62.5	92.3077	6.25	0	N	6	5	6	5	6	5
BR 3	TR 1	26.6667	0	70	77.7778	3.33333	22.2222	p-value (Student’s t test)	0.00110951	**	0.0451398	*	0.017561	*
	TR 2	27.2727	20	72.7273	70	0	10
	TR 3	23.8095	0	71.4286	66.6667	4.7619	33.3333
	TR 4	36.3636	9.09091	59.0909	81.8182	4.54545	9.09091
	TR 5	44.4444	12.5	55.5556	87.5	0	0
	TR 6	50	22.2222	50	66.6667	0	11.1111
BR 4	TR 1	33.3333	14.2857	60	85.7143	6.66667	0
	TR 2	47.0588	9.52381	52.9412	85.7143	0	4.7619
	TR 3	31.8182	13.6364	59.0909	86.3636	9.09091	0
	TR 4	26.9231	12.5	69.2308	87.5	3.84615	0
	TR 5	16	20	84	80	0	0
	TR 6	52	20	44	70	4	10
BR 5	TR 1	19.3548	30	77.4194	70	3.22581	0
	TR 2	21.7391	0	78.2609	80	0	20
	TR 3	13.6364	11.1111	86.3636	66.6667	0	22.2222
	TR 4	21.7391	7.69231	69.5652	84.6154	8.69565	7.69231
	TR 5	23.0769	0	61.5385	90.9091	15.3846	9.09091
	TR 6	42.1053	0	47.3684	85.7143	10.5263	14.2857
BR 6	TR 1	18.9189		78.3784		2.7027
	TR 2	17.8571		82.1429		0
	TR 3	20.5128		74.359		5.12821
	TR 4	20.5882		76.4706		2.94118
	TR 5	13.7931		86.2069		0
	TR 6	13.6364		81.8182		4.54545

## Sheet: Figure2-figure supplement 1c - 
	LRP1		CNP		MAG		MBP
	Lrp1flox/+	Lrp1flox/+;Olig2-Cre	Lrp1flox/+	Lrp1flox/+;Olig2-Cre	Lrp1flox/+	Lrp1flox/+;Olig2-Cre	Lrp1flox/+	Lrp1flox/+;Olig2-Cre
BR 1	1	1.33051	1	0.771961	1	0.856001	1	1.20571
BR 2	1	0.721752	1	1.29213	1	1.54969	1	1.10423
BR 3	1	0.682207	1	0.897685	1	0.862943	1	0.949355
Mean	1	0.911488	1	0.987257	1	1.08954	1	1.08643
SEM	0	0.20982	0	0.156695	0	0.23008	0	0.0745366
SD	0	0.363419	0	0.271404	0	0.398511	0	0.129101
95% CI +	1	1.32274	1	1.29438	1	1.5405	1	1.23252
95% CI -	1	0.500241	1	0.680134	1	0.638586	1	0.94034
N	3	3	3	3	3	3	3	3
p-value (Student’s t test)	0.694823	ns	0.939092	ns	0.71697	ns	0.310721	ns

## Sheet: Figure2-figure supplement 1e - 
	D10		D21		D56
	Control	Lrp1 cKO^OL	Control	Lrp1 cKO^OL	Control	Lrp1 cKO^OL
Animal average 1	0.816083	0.830307	0.815983	0.841574	0.77666	0.787018
Animal average 2	0.81913	0.828665	0.801065	0.850127	0.781558	0.800075
Animal average 3	0.826727	0.888817	0.765731	0.850262	0.764539	0.80203
Animal average 4	0.873805	0.860734	0.794817	0.798942	0.763345	0.785745
Mean	0.833936	0.852131	0.794399	0.835226	0.771525	0.793717
SEM	0.0134767	0.0142796	0.010537	0.0122643	0.00449777	0.00426185
SD	0.0269533	0.0285592	0.0210739	0.0245286	0.00899554	0.0085237
95% CI +	0.860351	0.880119	0.815052	0.859264	0.780341	0.80207
95% CI -	0.807522	0.824143	0.773747	0.811188	0.76271	0.785364
N	4	4	4	4	4	4
p-value (Student’s t test)	0.389862	ns	0.0449821	*	0.0116226	*

## Sheet: Figure2-figure supplement 1f - 
Control
Axon diameter (µm)	0	0.1	0.2	0.3	0.4	0.5	0.6	0.7	0.8	0.9	1	1.1	1.2	1.3	1.4	1.5	1.6	1.7	1.8
BR 1		0	0	0.61	0.75	6.82	14.75	22.58	31.25	66.67	62.5	57.14	71.43	80	100	100	100
BR 2		0	0	0	0.84	30	56.16	74.47	90	80	86.36	92.31	100	100		100
BR 3		0	0	0	0.8	5	45.65	86.27	97.5	95.65	93.75	100	100	100	100	100	100
BR 4		0	0.28	0	0.26	2.74	31	45.45	84.62	88.89	100	100		100
Mean		0	0.07	0.15	0.66	11.14	36.89	57.19	75.84	82.8	85.65	87.36	90.48	95	100	100	100
SEM		0	0.07	0.15	0.14	6.34	9	14.38	15.1	6.26	8.21	10.24	9.52	5	0	0	0
SD		0	0.14	0.3	0.27	12.68	18.01	28.75	30.19	12.52	16.4	20.47	16.5	10	0	0	0
95% CI +		0	0.2072	0.444	0.9344	23.5664	54.53	85.3748	105.436	95.0696	101.742	107.43	109.139	104.8	100	100	100
95% CI -		0	-0.0672	-0.144	0.3856	-1.2864	19.25	29.0052	46.244	70.5304	69.5584	67.2896	71.8208	85.2	100	100	100
N		4	4	4	4	4	4	4	4	4	4	4	4	4	4	4	4
Lrp1 cKO^OL
Axon diameter (µm)	0	0.1	0.2	0.3	0.4	0.5	0.6	0.7	0.8	0.9	1	1.1	1.2	1.3	1.4	1.5	1.6	1.7	1.8
BR 1		0	0	0	0.33	1.44	14.55	30.77	88.24	94.44	80	90.91	100	100	100	100	0
BR 2		0	0	0	0	1.8	9.26	46.43	80.95	93.33	100	100	100	100	100	100
BR 3		0	0	0	0	0	8.47	15.79	30	33.33	66.67	100	100	100	100	100	0
BR 4		0	0	0.64	0	0	18.18	44.44	72.73	75	71.43	66.67	50	100	100		0
Mean		0	0	0.16	0.08	0.81	12.62	34.36	67.98	74.03	79.52	89.39	87.5	100	100	100	0
SEM		0	0	0.16	0.08	0.47	2.29	7.1	13.05	14.28	7.36	7.87	12.5	0	0	0	0
SD		0	0	0.32	0.16	0.95	4.59	14.2	26.1	28.56	14.72	15.75	25	0	0	0	0
95% CI +		0	0	0.4736	0.2368	1.7312	17.1084	48.276	93.558	102.019	93.9456	104.815	112	100	100	100	0
95% CI -		0	0	-0.1536	-0.0768	-0.1112	8.1316	20.444	42.402	46.0412	65.0944	73.9648	63	100	100	100	0
N		4	4	4	4	4	4	4	4	4	4	4	4	4	4	4	4
p-value (Student’s t test)		0	0.3559	0.9741	0.0104	0.155457	0.039974	0.20424	0.707193	0.593976	0.598297	0.880162	0.8663	0.3559	0	0	0
					*		*

## Sheet: Figure2-figure supplement 1g - 
	Control		Lrp1 cKO^OL
Axon diameter (µm) - g ratio	um	g ratio	um	g ratio
BR 1	1.822	0.704	0.964	0.7
BR 2	0.299	0.726	0.941	0.706
BR 3	0.981	0.746	1.011	0.723
BR 4	0.521	0.776	1.304	0.724
BR 5	0.88	0.788	0.628	0.724
BR 6	0.978	0.795	0.708	0.73
BR 7	0.937	0.807	1	0.733
BR 8	0.862	0.812	0.927	0.74
BR 9	0.842	0.813	1.109	0.74
BR 10	0.978	0.815	0.821	0.743
BR 11	1.031	0.827	0.72	0.748
BR 12	1.126	0.848	0.959	0.749
BR 13	0.88	0.869	0.648	0.75
BR 14	0.906	0.871	0.937	0.756
BR 15	1.016	0.875	0.615	0.757
BR 16	0.499	0.876	1.341	0.759
BR 17	1.063	0.882	0.793	0.759
BR 18	0.878	0.886	0.899	0.762
BR 19	0.86	0.888	0.942	0.77
BR 20	0.909	0.888	1.235	0.771
BR 21	0.76	0.893	0.873	0.773
BR 22	0.568	0.898	1.114	0.774
BR 23	1.324	0.898	0.99	0.774
BR 24	1.306	0.899	0.838	0.775
BR 25	0.883	0.903	0.901	0.78
BR 26	0.843	0.916	0.642	0.781
BR 27	0.811	0.922	1.098	0.781
BR 28	1.045	0.923	0.751	0.783
BR 29	0.946	0.924	1.073	0.794
BR 30	0.706	0.927	1.094	0.795
BR 31	1.527	0.927	0.946	0.798
BR 32	0.557	0.927	1.076	0.799
BR 33	0.94	0.932	0.938	0.801
BR 34	0.757	0.939	0.912	0.807
BR 35	0.788	0.946	0.971	0.81
BR 36	0.747	0.949	0.77	0.812
BR 37	0.878	0.949	1.328	0.813
BR 38	0.593	0.955	0.738	0.813
BR 39	0.85	0.956	1.154	0.814
BR 40	0.55	0.667	1.31	0.818
BR 41	0.917	0.685	0.873	0.819
BR 42	0.616	0.686	1.095	0.819
BR 43	0.718	0.695	1.185	0.821
BR 44	0.537	0.699	0.778	0.824
BR 45	0.696	0.701	1.06	0.827
BR 46	0.564	0.703	0.773	0.828
BR 47	0.95	0.707	1.185	0.829
BR 48	0.475	0.707	0.95	0.833
BR 49	0.592	0.716	1.213	0.835
BR 50	1.027	0.72	1.127	0.837
BR 51	0.572	0.722	1.121	0.841
BR 52	0.636	0.734	1.168	0.845
BR 53	0.591	0.741	1.051	0.855
BR 54	0.693	0.745	0.955	0.856
BR 55	1.148	0.749	1.096	0.856
BR 56	1.188	0.749	0.674	0.857
BR 57	1.449	0.75	0.976	0.86
BR 58	1.032	0.751	0.804	0.863
BR 59	0.918	0.752	1.376	0.864
BR 60	0.778	0.753	1.411	0.865
BR 61	0.596	0.754	0.583	0.868
BR 62	0.621	0.754	1.115	0.869
BR 63	0.595	0.755	0.811	0.873
BR 64	0.601	0.755	0.892	0.874
BR 65	0.597	0.757	0.899	0.878
BR 66	0.589	0.762	1.277	0.883
BR 67	0.802	0.762	0.497	0.883
BR 68	0.706	0.765	1.217	0.884
BR 69	0.637	0.765	0.726	0.884
BR 70	0.902	0.767	0.678	0.889
BR 71	0.597	0.769	1.028	0.894
BR 72	0.89	0.769	1.35	0.897
BR 73	0.589	0.77	0.579	0.898
BR 74	0.69	0.77	0.798	0.898
BR 75	0.54	0.771	0.839	0.9
BR 76	1.073	0.772	0.79	0.906
BR 77	0.931	0.772	1.003	0.907
BR 78	0.969	0.778	0.67	0.908
BR 79	0.764	0.778	0.79	0.923
BR 80	1.143	0.778	0.863	0.924
BR 81	0.71	0.778	0.958	0.925
BR 82	0.715	0.779	1.129	0.928
BR 83	0.523	0.781	0.812	0.932
BR 84	0.511	0.783	0.917	0.937
BR 85	0.653	0.783	0.879	0.944
BR 86	0.765	0.784	1.285	0.945
BR 87	0.682	0.785	0.69	0.946
BR 88	0.962	0.785	0.827	0.947
BR 89	1.004	0.785	0.847	0.974
BR 90	0.824	0.786	0.717	0.72
BR 91	1.006	0.786	0.773	0.726
BR 92	0.748	0.787	0.877	0.74
BR 93	0.736	0.787	0.842	0.742
BR 94	0.806	0.79	1.019	0.745
BR 95	0.506	0.79	0.764	0.754
BR 96	0.591	0.792	1.154	0.756
BR 97	0.989	0.792	0.741	0.758
BR 98	0.856	0.794	0.821	0.759
BR 99	0.927	0.796	0.776	0.761
BR 100	0.792	0.796	0.822	0.763
BR 101	0.903	0.799	1.048	0.774
BR 102	0.731	0.799	0.975	0.775
BR 103	1.114	0.8	0.907	0.779
BR 104	0.86	0.801	1.51	0.781
BR 105	0.653	0.801	0.819	0.781
BR 106	0.707	0.802	0.65	0.782
BR 107	0.803	0.802	0.843	0.785
BR 108	1.257	0.802	0.58	0.785
BR 109	0.707	0.803	0.778	0.786
BR 110	0.68	0.803	0.775	0.786
BR 111	1.227	0.807	0.755	0.786
BR 112	1.236	0.809	0.755	0.787
BR 113	0.864	0.81	1.04	0.791
BR 114	0.898	0.811	1.059	0.795
BR 115	0.684	0.812	0.973	0.795
BR 116	0.653	0.813	1.184	0.797
BR 117	0.717	0.813	0.752	0.798
BR 118	0.727	0.814	1.222	0.799
BR 119	0.532	0.814	1.008	0.802
BR 120	1.319	0.815	0.972	0.803
BR 121	0.678	0.815	1.027	0.803
BR 122	0.665	0.816	1.046	0.804
BR 123	1.395	0.817	1.033	0.806
BR 124	0.697	0.817	0.618	0.806
BR 125	1.015	0.817	0.995	0.806
BR 126	0.616	0.818	0.696	0.807
BR 127	0.732	0.818	1.133	0.807
BR 128	0.95	0.819	0.86	0.808
BR 129	0.669	0.82	0.994	0.808
BR 130	1.081	0.82	1.15	0.808
BR 131	0.992	0.82	0.857	0.811
BR 132	0.628	0.821	0.831	0.812
BR 133	1.196	0.822	1.436	0.812
BR 134	0.813	0.822	0.913	0.813
BR 135	0.702	0.823	1.055	0.817
BR 136	0.805	0.823	1.119	0.817
BR 137	0.887	0.823	0.851	0.824
BR 138	1.187	0.823	1.015	0.825
BR 139	0.717	0.824	0.996	0.825
BR 140	0.656	0.824	1.616	0.825
BR 141	0.874	0.824	0.924	0.826
BR 142	0.847	0.825	0.829	0.826
BR 143	1.739	0.825	1.292	0.827
BR 144	1.145	0.826	0.639	0.829
BR 145	0.624	0.826	0.915	0.83
BR 146	1.033	0.827	0.741	0.831
BR 147	1.136	0.828	1.095	0.834
BR 148	0.621	0.832	1.356	0.835
BR 149	1.603	0.834	0.849	0.837
BR 150	0.862	0.834	0.784	0.838
BR 151	0.966	0.835	1.283	0.84
BR 152	0.582	0.835	1.323	0.844
BR 153	0.684	0.837	0.84	0.844
BR 154	0.672	0.838	0.979	0.845
BR 155	0.821	0.839	0.884	0.846
BR 156	0.695	0.84	1.036	0.846
BR 157	0.836	0.841	1.713	0.846
BR 158	0.725	0.842	1	0.849
BR 159	0.868	0.842	1.008	0.851
BR 160	0.83	0.842	1.555	0.851
BR 161	0.924	0.842	0.845	0.852
BR 162	0.891	0.843	1.23	0.852
BR 163	0.782	0.844	0.945	0.859
BR 164	0.852	0.844	1.346	0.859
BR 165	0.76	0.844	1.088	0.861
BR 166	0.831	0.845	1.107	0.866
BR 167	0.754	0.846	1.254	0.873
BR 168	0.634	0.846	1.043	0.873
BR 169	1.165	0.846	1.127	0.883
BR 170	1.557	0.847	0.965	0.888
BR 171	0.767	0.849	0.569	0.89
BR 172	0.648	0.852	1.086	0.891
BR 173	0.942	0.853	1.409	0.892
BR 174	1.007	0.854	1.161	0.896
BR 175	0.648	0.857	0.615	0.905
BR 176	0.663	0.859	1.044	0.907
BR 177	1.425	0.86	1.11	0.915
BR 178	0.649	0.862	1.15	0.932
BR 179	0.685	0.863	0.824	0.941
BR 180	0.946	0.865	1.34	0.944
BR 181	1.037	0.865	0.953	0.946
BR 182	1.013	0.865	1.075	0.948
BR 183	0.7	0.867	0.74	0.949
BR 184	0.601	0.867	1.083	0.953
BR 185	0.825	0.868	0.865	0.967
BR 186	0.608	0.871	1.192	0.694
BR 187	0.755	0.871	1.2	0.78
BR 188	0.873	0.873	1.256	0.782
BR 189	1.026	0.874	1.461	0.789
BR 190	0.781	0.877	1.439	0.8
BR 191	1.161	0.879	1.177	0.807
BR 192	0.969	0.882	1.211	0.809
BR 193	0.979	0.885	0.924	0.818
BR 194	0.702	0.891	1.414	0.822
BR 195	1.105	0.892	1.127	0.86
BR 196	0.835	0.893	0.944	0.86
BR 197	0.714	0.894	1.414	0.868
BR 198	1.03	0.894	0.983	0.873
BR 199	0.615	0.895	0.712	0.876
BR 200	0.858	0.895	1.55	0.878
BR 201	0.613	0.896	1.016	0.893
BR 202	0.931	0.9	1.114	0.902
BR 203	0.858	0.905	0.65	0.92
BR 204	0.707	0.906	1.544	0.929
BR 205	0.721	0.906	0.678	0.942
BR 206	0.64	0.911	0.699	0.942
BR 207	0.575	0.913	0.714	0.944
BR 208	0.591	0.915	1.234	0.946
BR 209	0.609	0.918	1.032	0.952
BR 210	0.838	0.927	0.817	0.953
BR 211	0.642	0.928	1.195	0.959
BR 212	0.995	0.941	0.661	0.968
BR 213	0.704	0.946	0.639	0.971
BR 214	0.673	0.974	1.304	0.973
BR 215	0.71	0.986	0.725	0.973
BR 216	0.666	0.491	0.878	0.979
BR 217	0.659	0.563	0.898	0.98
BR 218	0.965	0.606	0.845	0.707
BR 219	0.964	0.617	0.34	0.735
BR 220	1.599	0.638	1.029	0.747
BR 221	1.29	0.669	0.642	0.748
BR 222	0.652	0.672	0.764	0.763
BR 223	1.584	0.688	0.763	0.783
BR 224	1.037	0.709	0.842	0.785
BR 225	1.062	0.71	0.881	0.786
BR 226	1.624	0.712	0.685	0.796
BR 227	0.934	0.712	0.946	0.799
BR 228	0.78	0.723	1.021	0.8
BR 229	1.566	0.725	0.915	0.804
BR 230	0.72	0.729	0.685	0.805
BR 231	0.978	0.73	1.076	0.806
BR 232	1.148	0.73	1.043	0.808
BR 233	0.966	0.736	0.759	0.815
BR 234	0.805	0.739	0.909	0.816
BR 235	1.233	0.758	0.959	0.817
BR 236	0.939	0.76	1.111	0.819
BR 237	1.23	0.77	1.345	0.837
BR 238	0.849	0.775	1.322	0.838
BR 239	1.602	0.776	0.964	0.838
BR 240	1.1	0.781	1.154	0.841
BR 241	0.959	0.783	0.711	0.857
BR 242	0.546	0.784	1.429	0.858
BR 243	1.12	0.787	0.85	0.877
BR 244	0.623	0.792	1.302	0.877
BR 245	1.338	0.792	0.898	0.887
BR 246	0.918	0.796	0.788	0.892
BR 247	0.973	0.806	0.731	0.894
BR 248	1.203	0.807	1.031	0.901
BR 249	1.636	0.822	0.802	0.902
BR 250	1.314	0.823	1.204	0.908
BR 251	1.922	0.823	0.803	0.928
BR 252	1.573	0.824	0.798	0.929
BR 253	0.976	0.83	0.661	0.93
BR 254	1.371	0.834	0.975	0.938
BR 255	0.535	0.84	0.937	0.939
BR 256	1.436	0.849	0.903	0.939
BR 257	1.064	0.849	0.916	0.94
BR 258	1.638	0.858	0.658	0.949
BR 259	1.4	0.859	0.835	0.956
BR 260	1.455	0.862	0.775	0.957
BR 261	0.655	0.864	0.673	0.96
BR 262	0.901	0.87
BR 263	1.301	0.875
BR 264	0.389	0.885
BR 265	0.567	0.893
BR 266	0.842	0.894
BR 267	0.568	0.898
BR 268	1.025	0.901
BR 269	1.466	0.904
BR 270	1.135	0.905
BR 271	0.985	0.905
BR 272	0.634	0.907
BR 273	0.591	0.91
BR 274	0.634	0.913
BR 275	0.643	0.915
BR 276	0.986	0.918
BR 277	0.703	0.919
BR 278	0.667	0.92
BR 279	0.73	0.92
BR 280	0.951	0.924
BR 281	1.028	0.926
BR 282	0.77	0.928
BR 283	0.882	0.928
BR 284	0.542	0.929
BR 285	0.735	0.933
BR 286	0.494	0.934
BR 287	0.846	0.937
BR 288	1.205	0.945
BR 289	0.707	0.95
BR 290	0.807	0.702
BR 291	1.219	0.741
BR 292	0.81	0.779
BR 293	0.862	0.779
BR 294	0.725	0.788
BR 295	1.053	0.796
BR 296	1.134	0.802
BR 297	0.861	0.811
BR 298	1.412	0.815
BR 299	1.039	0.816
BR 300	1.355	0.818
BR 301	1.013	0.823
BR 302	0.919	0.824
BR 303	0.877	0.825
BR 304	1.009	0.829
BR 305	1.075	0.829
BR 306	0.809	0.844
BR 307	0.83	0.847
BR 308	0.936	0.852
BR 309	1.097	0.855
BR 310	0.765	0.874
BR 311	0.983	0.88
BR 312	0.802	0.896
BR 313	0.686	0.902
BR 314	0.799	0.924
BR 315	0.922	0.93
BR 316	0.996	0.608
BR 317	0.827	0.634
BR 318	0.692	0.684
BR 319	0.814	0.702
BR 320	0.827	0.703
BR 321	1.354	0.709
BR 322	0.757	0.715
BR 323	1.227	0.719
BR 324	0.834	0.723
BR 325	0.794	0.727
BR 326	0.822	0.73
BR 327	0.859	0.732
BR 328	0.678	0.734
BR 329	0.898	0.74
BR 330	1.213	0.743
BR 331	0.837	0.745
BR 332	0.848	0.748
BR 333	0.711	0.75
BR 334	0.725	0.752
BR 335	0.689	0.753
BR 336	0.839	0.754
BR 337	0.604	0.759
BR 338	0.942	0.76
BR 339	1.239	0.76
BR 340	1.079	0.762
BR 341	0.787	0.762
BR 342	1.007	0.762
BR 343	1.219	0.763
BR 344	0.959	0.766
BR 345	0.75	0.766
BR 346	0.822	0.766
BR 347	0.842	0.766
BR 348	0.806	0.767
BR 349	0.775	0.767
BR 350	0.962	0.768
BR 351	0.93	0.769
BR 352	0.845	0.769
BR 353	1.022	0.77
BR 354	0.917	0.771
BR 355	1	0.772
BR 356	0.731	0.778
BR 357	0.818	0.781
BR 358	0.779	0.781
BR 359	0.775	0.784
BR 360	0.79	0.784
BR 361	1.193	0.786
BR 362	1.093	0.792
BR 363	1.103	0.793
BR 364	0.816	0.794
BR 365	0.732	0.794
BR 366	1.338	0.795
BR 367	0.768	0.795
BR 368	1.301	0.795
BR 369	0.757	0.797
BR 370	0.707	0.801
BR 371	1.262	0.801
BR 372	0.852	0.802
BR 373	1.007	0.803
BR 374	1.125	0.806
BR 375	0.903	0.807
BR 376	0.955	0.808
BR 377	0.947	0.808
BR 378	0.859	0.808
BR 379	0.767	0.808
BR 380	0.997	0.809
BR 381	0.838	0.81
BR 382	0.933	0.811
BR 383	1.127	0.812
BR 384	0.707	0.814
BR 385	0.697	0.815
BR 386	0.967	0.815
BR 387	0.822	0.816
BR 388	0.782	0.816
BR 389	1.03	0.816
BR 390	1.23	0.817
BR 391	0.564	0.819
BR 392	0.967	0.82
BR 393	1.06	0.82
BR 394	0.767	0.82
BR 395	0.71	0.821
BR 396	1.422	0.823
BR 397	0.9	0.823
BR 398	1.211	0.824
BR 399	1.288	0.824
BR 400	1.591	0.825
BR 401	0.756	0.825
BR 402	1.081	0.826
BR 403	1.265	0.827
BR 404	1.164	0.828
BR 405	0.773	0.828
BR 406	0.816	0.828
BR 407	0.811	0.83
BR 408	0.695	0.83
BR 409	1.04	0.831
BR 410	0.762	0.831
BR 411	0.722	0.832
BR 412	1.381	0.833
BR 413	0.854	0.835
BR 414	0.634	0.835
BR 415	0.947	0.835
BR 416	0.833	0.837
BR 417	0.792	0.838
BR 418	0.963	0.839
BR 419	0.801	0.839
BR 420	0.855	0.841
BR 421	0.758	0.843
BR 422	0.911	0.843
BR 423	0.905	0.843
BR 424	0.509	0.846
BR 425	0.663	0.847
BR 426	1.003	0.848
BR 427	0.854	0.848
BR 428	0.784	0.849
BR 429	0.748	0.85
BR 430	0.717	0.851
BR 431	1.324	0.852
BR 432	0.843	0.852
BR 433	0.747	0.854
BR 434	0.973	0.857
BR 435	0.73	0.857
BR 436	0.725	0.858
BR 437	0.867	0.86
BR 438	0.741	0.863
BR 439	0.557	0.863
BR 440	0.639	0.864
BR 441	0.819	0.865
BR 442	0.82	0.866
BR 443	1.112	0.867
BR 444	1.678	0.868
BR 445	0.808	0.868
BR 446	0.812	0.87
BR 447	0.768	0.871
BR 448	0.997	0.871
BR 449	1.073	0.872
BR 450	0.771	0.872
BR 451	1.194	0.874
BR 452	1.552	0.876
BR 453	0.676	0.877
BR 454	0.725	0.879
BR 455	0.798	0.88
BR 456	0.762	0.886
BR 457	0.738	0.888
BR 458	0.849	0.888
BR 459	0.71	0.888
BR 460	0.682	0.894
BR 461	0.619	0.894
BR 462	0.738	0.895
BR 463	0.815	0.902
BR 464	0.642	0.905
BR 465	1.019	0.905
BR 466	0.813	0.906
BR 467	1.023	0.909
BR 468	0.988	0.91
BR 469	0.66	0.911
BR 470	0.83	0.911
BR 471	0.883	0.914
BR 472	1.296	0.915
BR 473	0.618	0.917
BR 474	0.687	0.917
BR 475	0.63	0.919
BR 476	0.818	0.92
BR 477	0.62	0.922
BR 478	0.438	0.928
BR 479	0.72	0.929
BR 480	0.64	0.931
BR 481	1.394	0.934
BR 482	0.669	0.936
BR 483	0.959	0.94
BR 484	1.062	0.949
BR 485	0.744	0.95
BR 486	0.58	0.969
BR 487	0.71	0.971
BR 488	0.608	0.976

## Sheet: Figure2-figure supplement 1h - 
Control
Axon diameter (µm)	0	0.1	0.2	0.3	0.4	0.5	0.6	0.7	0.8	0.9	1	1.1	1.2	1.3	1.4	1.5	1.6	1.7	1.8
BR 1		0.318979	11.3238	26.1563	21.2121	14.0351	9.72887	4.94418	2.55183	3.34928	1.27592	1.11643	1.11643	0.797448	0.637959	0.637959	0.637959
BR 2		4.11899	20.9382	25.9725	13.6156	8.00915	8.3524	5.37757	4.57666	3.43249	2.51716	1.48741	0.457666	0.343249	0.457666	0.114416	0.114416
BR 3		0.181159	4.8913	20.8333	22.6449	14.4928	8.33333	9.23913	7.24638	4.16667	2.89855	1.26812	1.81159	1.26812	0.181159	0.362319	0.181159
BR 4		1.88561	22.753	37.5864	24.0101	9.17662	1.94846	0.691389	0.817096	0.565682	0.251414	0.0628536	0	0.125707	0	0.0628536	0
Mean		1.63	14.98	27.64	20.37	11.43	7.09	5.06	3.8	2.88	1.74	0.98	0.85	0.63	0.32	0.29	0.23
SEM		0.9164	4.1939	3.5384	2.323	1.657	1.745	1.748	1.3825	0.7925	0.604	0.3163	0.395	0.2536	0.1419	0.1319	0.1399
SD		1.83287	8.38788	7.07681	4.64604	3.31395	3.48992	3.49591	2.76504	1.58504	1.20795	0.632507	0.789941	0.507187	0.283857	0.263725	0.279898
95% CI +		3.42614	23.2	34.5753	24.9231	14.6777	10.5102	8.48608	6.5097	4.4333	2.92384	1.59995	1.6242	1.12706	0.598124	0.548524	0.504204
95% CI -		-0.166144	6.75996	20.7047	15.8169	8.18228	3.6698	1.63392	1.0903	1.3267	0.55616	0.360052	0.0758	0.132944	0.041876	0.031476	-0.044204
N		4	4	4	4	4	4	4	4	4	4	4	4	4	4	4	4
Lrp1 cKO^OL
Axon diameter (µm)	0	0.1	0.2	0.3	0.4	0.5	0.6	0.7	0.8	0.9	1	1.1	1.2	1.3	1.4	1.5	1.6	1.7	1.8
BR 1		1.44665	13.472	29.9277	27.4864	12.5678	4.97288	3.52622	1.53707	1.62749	1.35624	0.994575	0.45208	0.542495	0.0904159	0	0
BR 2		0.948509	9.21409	25.8808	26.8293	15.0407	7.31707	3.79404	2.84553	2.03252	2.71003	1.35501	0.677507	0.542005	0.271003	0.271003	0.135501
BR 3		1.54143	17.6301	30.9249	26.7823	11.9461	5.68401	1.83044	0.963391	0.867052	0.289017	0.481696	0.385356	0.0963391	0.385356	0.192678	0
BR 4		7.12711	31.227	34.46	15.4298	5.14328	2.42469	1.32256	0.808229	0.881705	0.514328	0.220426	0.146951	0.220426	0.0734754	0	0
Mean		2.77	17.89	30.3	24.13	11.17	5.1	2.62	1.54	1.35	1.22	0.76	0.42	0.35	0.21	0.12	0.03
SEM		1.4595	4.77	1.7646	2.9052	2.1186	1.0178	0.6128	0.463	0.288	0.548	0.2546	0.1092	0.1137	0.0749	0.0688	0.0339
SD		2.91907	9.53475	3.52912	5.81031	4.23711	2.03551	1.22561	0.92599	0.576007	1.09596	0.509125	0.218337	0.227342	0.149792	0.137619	0.0677507
95% CI +		5.63062	27.2392	33.7586	29.8242	15.3225	7.09489	3.82109	2.44748	1.91448	2.29408	1.25902	0.634032	0.572852	0.356804	0.254848	0.096444
95% CI -		-0.09062	8.5408	26.8414	18.4358	7.01754	3.10511	1.41891	0.63252	0.78552	0.14592	0.260984	0.205968	0.127148	0.063196	-0.014848	-0.036444
N		4	4	4	4	4	4	4	4	4	4	4	4	4	4	4	4
p-value (Student’s t test)		0.533	0.663	0.526	0.351	0.9278	0.3624	0.235	0.1722	0.1203	0.5485	0.6062	0.3335	0.3473	0.5037	0.2754	0.2152

[truncated: 12 more sheets: Figure2-figure supplement 1i - , Figure2-figure supplement 1j - , Figure2-figure supplement 1k - , Figure2-figure supplement 1l - , Figure2-figure supplement 1m - , Figure2-figure supplement 1n - , Figure2-figure supplement 1p - , Figure2-figure supplement 1r - , Figure2-figure supplement 1s - , Figure2-figure supplement 2c - , Figure2-figure supplement 2d - , Figure2-figure supplement 2e - ]
