# Supplementary material for: LRP1 regulates peroxisome biogenesis and cholesterol homeostasis in oligodendrocytes and is required for proper CNS myelin development and repair
Source: eLife. 2017 Dec 18;6:e30498. doi: 10.7554/eLife.30498 (PMC5752207; doi:10.7554/eLife.30498)
Supplement: Figure 3—source data 1. [file elife-30498-fig3-data1.xls]

## Sheet: Figure 3c - Table 1
	PDGFRa		Oligo		CC1
	Control	Lrp1 cKO^OL	Control	Lrp1 cKO^OL	Control	Lrp1 cKO^OL
BR 1	23	25	105	120	88	90
BR 2	20	22	103	114	88	96
BR 3	22	21	107	101	88	87
BR 4	29	24	110	88	90	67
BR 5	24	21	109	104	84	83
BR 6	20	20	100	103	84	83
BR 7	27		116	112	105	83
BR 8	22		123	98	107	82
BR 9			144	96	119	76
BR 10			163	82	136	68
BR 11			107	83	85	72
BR 12				128		90
BR 13
Mean	23.375	22.1667	117	102.417	97.6364	81.4167
SEM	1.13291	0.792324	5.89607	3.74519	5.16856	2.73786
SD	3.20435	1.94079	19.5551	12.4214	17.1422	9.08045
95% CI +	25.5955	23.7196	128.556	109.757	107.767	86.7829
95% CI -	21.1545	20.6137	105.444	95.0761	87.506	76.0505
N	8	6	11	12	11	12
p-value (Student’s t test)	0.431619		0.0527319		0.0091206
					**

## Sheet: Figure 3d - Table 1
	PDGFRa		MAG		PLP
	Control	Lrp1 cKO^OL	Control	Lrp1 cKO^OL	Control	Lrp1 cKO^OL
BR 1	43	42	137	121	136	133
BR 2	44	50	199	133	119	129
BR 3	57	49	158	93	112	75
BR 4	55	56	142	88	114	83
BR 5	50	60	162	115	142	106
BR 6	53	70	146	105	133	100
BR 7	59		181	83	150	77
BR 8	56		158	140	132	90
BR 9			171	131	148	100
BR 10			136	78	134	104
BR 11			140	99	127
Mean	52.125	54.5	157.273	107.818	131.545	99.7
SEM	2.10813	3.99792	6.05894	6.4917	3.83373	6.25753
SD	5.96268	9.79285	20.0952	21.5305	12.7151	19.788
95% CI +	56.2569	62.3359	169.148	120.542	139.06	111.965
95% CI -	47.9931	46.6641	145.397	95.0945	124.031	87.4352
N	8	6	11	11	11	10
p-value (Student’s t test)	0.582838		1.88478e-05		0.000286827
			***		***

## Sheet: Figure 3h - Table 1
	NG2		CNP
	Control	Lrp1 cKO^OL	Control	Lrp1 cKO^OL
BR 1	1	0.952706	1	0.854334
BR 2	1	1.13882	1	0.975865
BR 3	1	1.01374	1	0.997978
Mean	1	1.03509	1	0.942726
SEM	0	0.054775	0	0.0446544
SD	0	0.0948731	0	0.0773437
95% CI +	1	1.14245	1	1.03025
95% CI -	1	0.927729	1	0.855203
N	3	3	3	3
p-value (Student’s t test)	0.556652		0.268908

## Sheet: Figure 3k - Table 1
	MAG		PLP		MBP
	Control	Lrp1 cKO^OL	Control	Lrp1 cKO^OL	Control	Lrp1 cKO^OL
BR 1	1	0.308844	1	0.566667	1	0.202957
BR 2	1	0.289559	1	0.265918	1	0.595498
BR 3	1	0.35312	1	0.445198	1	0.572148
BR 4					1	0.394366
BR 5					1	0.346633
Mean	1	0.317174	1	0.425927	1	0.42232
SEM	0	0.0188153	0	0.0873518	0	0.0731674
SD	0	0.0325891	0	0.151298	0	0.163607
95% CI +	1	0.354052	1	0.597137	1	0.565728
95% CI -	1	0.280296	1	0.254718	1	0.278912
N	3	3	3	3	5	5
p-value (Student’s t test)	3.44162e-06		0.00277423		4.80052e-05
	***		**		***

## Sheet: Figure 3l - Table 1
	LRP1		CNP		MAG		PLP		MBP
	Control	Lrp1 cKO^OL	Control	Lrp1 cKO^OL	Control	Lrp1 cKO^OL	Control	Lrp1 cKO^OL	Control	Lrp1 cKO^OL
BR 1	1	0.0109171	1	0.00560187	1	0.0192549	1	0.523359	1	0.120144
BR 2	1	0.0359875	1	0.00646275	1	0.909458	1	0.591431	1	0.605056
BR 3	1	0.0437354	1	0.407407	1	0.443078	1	0.0622743	1	0.00689969
BR 4					1	0.174222			1	0.937916
BR 5									1	0.420612
Mean	1	0.0302134	1	0.139824	1	0.386503	1	0.392355	1	0.418126
SEM	0	0.00990396	0	0.133792	0	0.195068	0	0.166206	0	0.167784
SD	0	0.0171542	0	0.231734	0	0.390135	0	0.287877	0	0.375177
95% CI +	1	0.0496251	1	0.402056	1	0.768836	1	0.718118	1	0.746983
95% CI -	1	0.0108016	1	-0.122408	1	0.00417067	1	0.0665911	1	0.0892686
N	3	3	3	3	4	4	3	3	5	5
p-value (Student’s t test)	6.522e-08	***	0.00300975	**	0.0199397	*	0.021657	*	0.0084677	**

## Sheet: Figure3-figure supplement 1a - 
mm^2	Control	Lrp1 cKO^OL
BR 1	0.0758638	0.075383
BR 2	0.0925872	0.075566
BR 3	0.0885702	0.0703787
BR 4	0.0730511	0.0772383
BR 5	0.0717404	0.0615787
Mean	0.0803626	0.0720289
SEM	0.0042711	0.00285331
SD	0.00955047	0.0063802
95% CI +	0.0887339	0.0776214
95% CI -	0.0719912	0.0664364
N	5	5
p-value (Student’s t test)	0.143368	ns

## Sheet: Figure3-figure supplement 1c - 
	LRP1		MAG		PLP
	Lrp1flox/+	Lrp1flox/+;Olig2-Cre	Lrp1flox/+	Lrp1flox/+;Olig2-Cre	Lrp1flox/+	Lrp1flox/+;Olig2-Cre
BR 1	1	1.28156	1	1.44359	1	1.47873
BR 2	1	0.747571	1	0.441776	1	1.01294
BR 3	1	0.901217	1	1.45578	1	0.667787
Mean	1	0.976784	1	1.11372	1	1.05315
SEM	0	0.158713	0	0.335989	0	0.234963
SD	0	0.274899	0	0.58195	0	0.406967
95% CI +	1	1.28786	1	1.77226	1	1.51368
95% CI -	1	0.665706	1	0.455179	1	0.592626
N	3	3	3	3	3	3
p-value (Student’s t test)	0.890778	ns	0.75204	ns	0.832122	ns

## Sheet: Figure3-figure supplement 1f - 
	Day1		Day2
	Control	Lrp1 cKO^OL	Control	Lrp1 cKO^OL
BR 1	0.359292	0.335121	0.861272	0.767857
BR 2	0.527778	0.370482	0.752381	0.89172
BR 3	0.365169	0.363985	0.726562	0.884146
BR 4	0.358065	0.306329	0.637363	0.826923
BR 5	0.367257	0.388693
Mean	0.395512	0.352922	0.744394	0.842662
SEM	0.0331116	0.014488	0.0460958	0.0288258
SD	0.0740397	0.0323962	0.0921916	0.0576515
95% CI +	0.460411	0.381318	0.834742	0.89916
95% CI -	0.330613	0.324525	0.654047	0.786163
N	5	5	4	4
p-value (Student’s t test)	0.2725		0.120695

## Sheet: Figure3-figure supplement 1i - 
	LRP1		CNP		MAG		PLP
	Control	Lrp1 cKO^OL	Control	Lrp1 cKO^OL	Control	Lrp1 cKO^OL	Control	Lrp1 cKO^OL
BR 1	1	0.109571	1	5.53669e-05	1	0.674678	1	0.479852
BR 2	1	0.0321289	1	0.0120216	1	0.162152	1	0.676185
BR 3	1	0.0603731	1	0.0530359	1	0.432523	1	0.27029
BR 4			1	0.889003			1	0.509311
Mean	1	0.0673576	1	0.238529	1	0.423118	1	0.483909
SEM	0	0.0226267	0	0.217121	0	0.148028	0	0.0832991
SD	0	0.0391905	0	0.434242	0	0.256392	0	0.166598
95% CI +	1	0.111706	1	0.664086	1	0.713253	1	0.647175
95% CI -	1	0.0230093	1	-0.187029	1	0.132982	1	0.320643
N	3	3	4	4	3	3	4	4
p-value (Student’s t test)	2.07048e-06	***	0.0127157	*	0.0175844	*	0.0110234	*

## Sheet: Figure3-figure supplement 1j - 
	LRP1		CNP
	Control	Lrp1 cKO^OL	Control	Lrp1 cKO^OL
BR 1	1	0.804802	1	0.743265
BR 2	1	0.625898	1	1.02273
BR 3	1	0.401471	1	1.07021
BR 4	1	0.5606
BR 5	1	0.678703
Mean	1	0.614295	1	0.9454
SEM	0	0.0666157	0	0.101993
SD	0	0.148957	0	0.176656
95% CI +	1	0.744862	1	1.14531
95% CI -	1	0.483728	1	0.745495
N	5	5	3	3
p-value (Student’s t test)	0.000409809	***	0.620797
