# Supplementary material for: LRP1 regulates peroxisome biogenesis and cholesterol homeostasis in oligodendrocytes and is required for proper CNS myelin development and repair
Source: eLife. 2017 Dec 18;6:e30498. doi: 10.7554/eLife.30498 (PMC5752207; doi:10.7554/eLife.30498)
Supplement: Figure 4—source data 1. [file elife-30498-fig4-data1.xls]

## Sheet: Figure 4b - Table 1
	Control	Lrp1 cKO^OL
BR 1	1	0.649301
BR 2	1	0.641807
BR 3	0.885422	0.318259
BR 4	1	0.53438
BR 5	1	0.596916
Mean	0.977084	0.548132
SEM	0.0229155	0.0610004
SD	0.0512407	0.136401
95% CI +	1.022	0.667693
95% CI -	0.93217	0.428572
N	5	5
p-value (Student’s t test)	0.000172455	***

## Sheet: Figure 4c - Table 1
	Control	Lrp1 cKO^OL
BR 1	1	0.676759
BR 2	1	0.886769
BR 3	1.18988	0.55658
BR 4	1	0.367829
BR 5	1	0.392919
Mean	1.03798	0.576171
SEM	0.0379764	0.0959064
SD	0.0849179	0.214453
95% CI +	1.11241	0.764148
95% CI -	0.963543	0.388195
N	5	5
p-value (Student’s t test)	0.0020641	**

## Sheet: Figure 4e - Table 1
	Control	Lrp1 cKO^OL
BR 1	3297.2	1493.85
BR 2	3636.31	1504.44
BR 3	4032.02	1762.37
BR 4	4268.39	1852.51
BR 5	4528.46	2256.67
BR 6	4589.85	2440.97
BR 7	4691.21	2589.1
BR 8	4797.35	2609.52
BR 9	4860.76	2755
BR 10	4930.48	2830.38
BR 11	4945.35	2994.64
BR 12	5065.24	3086.92
BR 13	5237.95	3108.86
BR 14	5241.35	3855.78
BR 15	5318.37	3873.31
BR 16	5513.02	3986.01
BR 17	5926.76	4271.92
BR 18	6098.33	4306.08
BR 19	6243.81	4868.58
BR 20	6913.58	5387.96
BR 21	2532.75	6981.78
BR 22	2603.47	1407.63
BR 23	2691.33	1498.52
BR 24	2909.3	2214.94
BR 25	3973.15	2743.9
BR 26	4841.98	3076.84
BR 27	5034.48	3154.49
BR 28	6273.31	3224.96
BR 29	9133.44	4647.34
Mean	4832.03	3130.53
SEM	260.362	241.25
SD	1402.09	1299.17
95% CI +	5342.34	3603.38
95% CI -	4321.72	2657.68
N	29	29
p-value (Student’s t test)	1.24807e-05	***

## Sheet: Figure 4f - Table 1
	Filipin		MBP
	Control	Lrp1 cKO^OL	Control	Lrp1 cKO^OL
BR 1	19995289	116818884	8169666	23164306
BR 2	39769606	87944123	6522630	16423426
BR 3	23227711	26054153	7746679	21059177
BR 4	27384701	45261153	8766182	31527202
BR 5	39523998	92573271	9092840	16663775
BR 6	34915760	124710090	11771285	41889212
BR 7	33444377	119027452	14418435	38075177
BR 8	34694760	191018189	13801198	43537128
BR 9	32053125	80585960	14532396	40202230
BR 10	34449079	75235703	17381874	64069267
BR 11	34955711	150007899	18040448	78775753
BR 12	34191973	199279936	15413479	49637785
BR 13	50880595	303809336	12894148	52715692
BR 14	47723135	186718371	23844009	62844159
BR 15	35388236	169698766	19986388	64317848
BR 16	46924346	139585002	30452366	147729468
BR 17	39199086	257833302	22599149	151861119
BR 18	54693932	111854690	21991808	93461766
BR 19	46166371	222563931	19225988	260712358
BR 20	71178888	217728116	29179750	233555764
BR 21	31406306	28154871	29326167	52294454
BR 22	29686968	29095178	16041771	8318480
BR 23	29548422	45530575	11375287	5072462
BR 24	35841472	69980133	24253559	26071184
BR 25	50394009	50963144	38659725	46203514
BR 26	54877135	67368115	32616679	102366482
BR 27	53058943	435589154	27435662	24824619
BR 28	70554328	405163589	34520618	68421454
BR 29	109394037	422616980	33872010	64583729
Mean	4.2949e+07	1.54233e+08	1.97908e+07	6.65648e+07
SEM	3.30482e+06	2.17188e+07	1.69965e+06	1.14316e+07
SD	1.7797e+07	1.16959e+08	9.15291e+06	6.15612e+07
95% CI +	4.94265e+07	1.96802e+08	2.31221e+07	8.89708e+07
95% CI -	3.64716e+07	1.11665e+08	1.64594e+07	4.41588e+07
N	29	29	29	29
p-value (Student’s t test)	4.73392e-06	***	0.000160661	***

## Sheet: Figure 4g - Table 1
	Filipin		MBP
	Control	Lrp1 cKO^OL	Control	Lrp1 cKO^OL
BR 1	6064.33	35429.8	5468.85	15506.4
BR 2	10936.8	24185	4335.58	10916.6
BR 3	5760.81	6461.81	4395.6	11949.4
BR 4	6415.7	10603.8	4732.07	17018.7
BR 5	8727.91	20442.6	4029.33	7384.25
BR 6	7607.16	27170.8	4822.38	17160.9
BR 7	7129.16	25372.5	5568.91	14706
BR 8	7232.06	39817.4	5288.79	16684
BR 9	6594.26	16578.9	5274.93	14592.5
BR 10	6986.97	15259.3	6141.18	22636.3
BR 11	7068.4	30333.1	6024.24	26305.6
BR 12	6750.32	39342.7	4993.16	16080
BR 13	9713.85	58001.6	4147.55	16956.6
BR 14	9105.12	35624.1	6183.96	16298.7
BR 15	6653.96	31900	5160.03	16605.4
BR 16	8511.56	25319.2	7639.82	37062
BR 17	6613.92	43503.3	5290.16	35548.7
BR 18	8968.67	18341.9	5107.15	21704.6
BR 19	7393.95	35645.5	3948.99	53550
BR 20	10295.5	31492.8	5415.73	43347.7
BR 21	12400.1	11116.3	4200.38	7490.13
BR 22	11402.9	11175.6	11396.3	5909.58
BR 23	10979.1	16917.5	7591.02	3384.98
BR 24	12319.6	24054	10950	11770.6
BR 25	12683.6	12826.9	14089.3	16838.6
BR 26	11333.6	13913.3	10600.7	33270.1
BR 27	10539.1	86521.2	8697.33	7869.61
BR 28	11246.8	64585.3	10704.2	21216.2
BR 29	11977.3	46271.4	7288.48	13896.9
BR 30
Mean	8945.26	29593.4	6534.01	19091.8
SEM	415.98	3331.26	491.626	2152.38
SD	2240.12	17939.4	2647.49	11590.9
95% CI +	9760.58	36122.6	7497.59	23310.4
95% CI -	8129.94	23064.1	5570.42	14873.1
N	29	29	29	29
p-value (Student’s t test)	8.64049e-08	***	4.86596e-07	***

## Sheet: Figure 4i - Table 1
	Control		Lrp1 cKO^OL
SREBP2	+v	+chl	+v	+chl
BR 1	1	0.782965	1.84865	0.93876
BR 2	1	0.957563	1.42087	0.975342
BR 3	1	0.780731	1.65378	1.27216
BR 4	1	0.622454	1.3378	1.03537
Mean	1	0.785928	1.56527	1.05541
SEM	0	0.0684459	0.115734	0.0749444
SD	0	0.136892	0.231467	0.149889
95% CI +	1	0.920082	1.79211	1.2023
95% CI -	1	0.651774	1.33843	0.908517
N	4	4	4	4
2 way ANOVA	p<0.05
	v vs chol	control vs KO	v vs chol	control vs KO+chol
p-value (post hoc)	0.0203866	0.00275435	0.0101137	0.487615
	*	**	*
ANOVA Model
Response ~ Treatment_A * Treatment_B
means	1.055	-0.269	0.51	-0.296
ANOVA Statistics
	Df	Sum Sq	Mean Sq	F value	Pr(>F)
	1
Treatment_A	1	0.697	0.697	29.407	0
Treatment_B	1	0.524	0.524	22.117	0.001
Treatment_A:Treatment_B	1	0.087	0.087	3.692	0.079
Residuals	12	0.284	0.024
Tukey Honest Significant Difference Comparisons

## Sheet: Figure 4l - Table 1
	Control		Lrp1 cKO^OL
PLP	+v	+chl	+v	+chl
BR 1	1	1.20995	0.656424	1.05116
BR 2	1	1.19652	0.552616	0.846875
BR 3	1	1.90676	0.510728	1.16022
Mean	1	1.43774	0.573256	1.01942
SEM	0	0.23454	0.0433063	0.0918371
SD	0	0.406235	0.0750088	0.159067
95% CI +	1	1.89744	0.658136	1.19942
95% CI -	1	0.978044	0.488375	0.839417
N	3	3	3	3
2 way ANOVA	p<0.05
	v vs chol	control vs KO	v vs chol	control vs KO+chol
p-value (post hoc)	0.135396	0.0005949	0.0117447	0.842882
		***	*
Response ~ Treatment_A * Treatment_B
means	1.051	0.159	-0.395	0.185
ANOVA Statistics
	Df	Sum Sq	Mean Sq	F value	Pr(>F)
	1
Treatment_A	1	0.051	0.051	9.56e+29	0
Treatment_B	1	0.103	0.103	1.94e+30	0
Treatment_A:Treatment_B	1	0.011	0.011	1.98e+29	0
Residuals	3	0	0

## Sheet: Figure 4m - Table 1
	Control		Lrp1 cKO^OL
MAG	+v	+chl	+v	+chl
BR 1	1	0.919825	0.560088	0.585396
BR 2	1	0.925398	0.413147	0.695732
BR 3	1	0.788302	0.337755	0.545671
Mean	1	0.877841	0.436996	0.608933
SEM	0	0.0447987	0.0652804	0.044889
SD	0	0.0775936	0.113069	0.0777501
95% CI +	1	0.965647	0.564946	0.696916
95% CI -	1	0.790036	0.309047	0.520951
N	3	3	3	3
2 way ANOVA	p<0.05
	v vs chol	control vs KO	v vs chol	control vs KO+chol
p-value (post hoc)	0.0526144	0.00099376	0.0957842	0.000956077
		***
ANOVA Model
Response ~ Treatment_A * Treatment_B - 1
means	0.609	0.878	-0.172	0.294
ANOVA Statistics
	Df	Sum Sq	Mean Sq	F value	Pr(>F)
	2
Treatment_A	2	6.93	3.465	557.768	0
Treatment_B	2	0.002	0.002	0.299	0.599
Treatment_A:Treatment_B	2	0.065	0.065	10.442	0.012
Residuals	8	0.05	0.006

## Sheet: Figure 4n - Table 1
	Control		Lrp1 cKO^OL
CNP	+v	+chl	+v	+chl
BR 1	1	0.749057	0.227544	0.302298
BR 2	1	1.0999	0.331938	0.156893
BR 3	1	0.960656	0.534875	0.573952
BR 4	1	1.00897	0.666329	0.547859
Mean	1	0.954647	0.440171	0.395251
SEM	0	0.0743604	0.0987595	0.100282
SD	0	0.148721	0.197519	0.200564
95% CI +	1	1.10039	0.63374	0.591804
95% CI -	1	0.8089	0.246603	0.198697
N	4	4	4	4
2 way ANOVA	p<0.05
	v vs chol	control vs KO	v vs chol	control vs KO+chol
p-value (post hoc)	0.56429	0.00129675	0.760426	0.000939215
		**		***
ANOVA Model
Response ~ Treatment_A * Treatment_B - 1
means	0.395	0.955	0.045	0
ANOVA Statistics
	Df	Sum Sq	Mean Sq	F value	Pr(>F)
	2
Treatment_A	2	9.037	4.519	178.322	0
Treatment_B	2	0.008	0.008	0.322	0.581
Treatment_A:Treatment_B	2	0	0	0	0.998
Residuals	12	0.304	0.025

## Sheet: Figure 4p - Table 1
	Control		Lrp1 cKO^OL
	+v	+chl	+v	+chl
BR 1	1	1.23353	0.599327	0.539668
BR 2	1	1.05414	0.382377	0.260079
BR 3	1	1.86072	0.663464	0.238998
BR 4	1	1.62364	0.210414	0.04562
Mean	1	1.44301	0.463896	0.271091
SEM	0	0.183078	0.103709	0.101703
SD	0	0.366157	0.207419	0.203406
95% CI +	1	1.80184	0.667166	0.470429
95% CI -	1	1.08417	0.260625	0.0717534
N	4	4	4	4
2 way ANOVA	p<0.05
	v vs chol	control vs KO	v vs chol	control vs KO+chol
p-value (post hoc)	0.0518803	0.00207584	0.232664	0.000372519
		**		***
ANOVA Model
Response ~ Treatment_A * Treatment_B
means	1.443	-1.172	-0.443	0.636
ANOVA Statistics
	Df	Sum Sq	Mean Sq	F value	Pr(>F)
	1
Treatment_A	1	2.917	2.917	53.414	0
Treatment_B	1	0.063	0.063	1.146	0.305
Treatment_A:Treatment_B	1	0.404	0.404	7.402	0.019
Residuals	12	0.655	0.055

[truncated: 4 more sheets: Figure 4r - Table 1, Figure4-figure supplement 1b - , Figure4-figure supplement 1f - , Figure4-figure supplement 1h - ]
