# Supplementary material for: LRP1 regulates peroxisome biogenesis and cholesterol homeostasis in oligodendrocytes and is required for proper CNS myelin development and repair
Source: eLife. 2017 Dec 18;6:e30498. doi: 10.7554/eLife.30498 (PMC5752207; doi:10.7554/eLife.30498)
Supplement: Figure 5—source data 1. [file elife-30498-fig5-data1.xls]

## Sheet: Figure 5b - Table 1
	Control	Lrp1 cKO^OL				Control	Lrp1 cKO^OL
RB 1	5812834	6645789			Mean	1.30976e+07	8.41637e+06
RB 2	7217621	3132239			SEM	328114	410998
RB 3	7774039	6980122			SD	3.47243e+06	3.18358e+06
RB 4	8182472	3899843			95% CI +	1.37407e+07	9.22192e+06
RB 5	11260077	6077593			95% CI -	1.24545e+07	7.61081e+06
RB 6	10266223	5956108			N	112	60
RB 7	5918189	4039035
RB 8	10064607	5078334
RB 9	9809175	8038315			p-value (student’s t test)	3.32088e-15	***
RB 10	7427333	5633163
RB 11	10830253	4907438
RB 12	7548338	3867873
RB 13	10378542	6374928
RB 14	9945699	7190374
RB 15	13287244	4053693
RB 16	11113403	7634376
RB 17	8469230	7086675
RB 18	12743751	8166106
RB 19	7148893	6750526
RB 20	11074439	7268555
RB 21	11534770	7511044
RB 22	14712868	5553017
RB 23	8076543	5044674
RB 24	15157381	7157729
RB 25	10164889	8343491
RB 26	9486372	9164195
RB 27	11342459	6194152
RB 28	11268795	8066279
RB 29	8887930	5460054
RB 30	12862798	4834417
RB 31	12659354	9375959
RB 32	11480524	10621266
RB 33	9746468	8738258
RB 34	11959008	7437447
RB 35	12859566	6442282
RB 36	12782454	8373086
RB 37	8234910	8113924
RB 38	6662529	7476181
RB 39	9877154	8679839
RB 40	12104932	8561060
RB 41	9752501	8434053
RB 42	15467447	10381634
RB 43	11283658	10824270
RB 44	10592173	11278263
RB 45	11656760	7908880
RB 46	13898385	9606047
RB 47	14816673	14308491
RB 48	11872093	8224490
RB 49	9719694	13438367
RB 50	11739488	10426222
RB 51	14909946	9944152
RB 52	10425331	11245255
RB 53	12012229	13676433
RB 54	15217400	9723960
RB 55	15528560	13057048
RB 56	12540752	14151822
RB 57	10807299	13276459
RB 58	13480531	13618253
RB 59	15085796	19837346
RB 60	16044177	11691024
RB 61	13227964
RB 62	8654157
RB 63	12666051
RB 64	16308282
RB 65	17686916
RB 66	13747403
RB 67	11865951
RB 68	11905165
RB 69	15115535
RB 70	13888576
RB 71	12035086
RB 72	17102418
RB 73	12450674
RB 74	15789904
RB 75	13542011
RB 76	14027588
RB 77	15923006
RB 78	15540457
RB 79	16574756
RB 80	11096378
RB 81	11813320
RB 82	15782276
RB 83	15560673
RB 84	13958330
RB 85	16504459
RB 86	16193088
RB 87	17213644
RB 88	15683408
RB 89	13295242
RB 90	16012401
RB 91	12127343
RB 92	15820805
RB 93	15429019
RB 94	13302028
RB 95	15268410
RB 96	21533634
RB 97	17120079
RB 98	15803186
RB 99	15101646
RB 100	19639476
RB 101	11216753
RB 102	14682834
RB 103	15063462
RB 104	14431832
RB 105	17198237
RB 106	16605248
RB 107	19065254
RB 108	17967591
RB 109	19004402
RB 110	19518989
RB 111	20178264
RB 112	24705437

## Sheet: Figure 5c - Table 1
	Control	Lrp1 cKO^OL				Control	Lrp1 cKO^OL
RB 1	288	346			Mean	511.732	306.717
RB 2	350	221			SEM	13.5358	12.995
RB 3	370	329			SD	143.249	100.659
RB 4	374	219			95% CI +	538.262	332.187
RB 5	543	254			95% CI -	485.202	281.246
RB 6	585	191			N	112	60
RB 7	230	223
RB 8	480	178
RB 9	457	318			p-value (student’s t test)	2.11258e-18	***
RB 10	311	220
RB 11	495	192
RB 12	158	200
RB 13	384	268
RB 14	517	276
RB 15	655	175
RB 16	387	289
RB 17	365	323
RB 18	490	261
RB 19	257	235
RB 20	488	276
RB 21	537	275
RB 22	668	191
RB 23	240	186
RB 24	686	229
RB 25	314	244
RB 26	371	352
RB 27	422	203
RB 28	448	328
RB 29	318	182
RB 30	446	302
RB 31	510	357
RB 32	685	364
RB 33	329	368
RB 34	430	303
RB 35	574	212
RB 36	507	290
RB 37	313	282
RB 38	239	266
RB 39	316	324
RB 40	476	211
RB 41	309	263
RB 42	647	272
RB 43	418	346
RB 44	389	416
RB 45	463	265
RB 46	510	344
RB 47	507	505
RB 48	459	248
RB 49	316	451
RB 50	600	437
RB 51	579	326
RB 52	355	328
RB 53	472	539
RB 54	674	302
RB 55	716	470
RB 56	530	471
RB 57	470	483
RB 58	536	498
RB 59	493	629
RB 60	668	347
RB 61	499
RB 62	295
RB 63	456
RB 64	746
RB 65	734
RB 66	548
RB 67	505
RB 68	478
RB 69	652
RB 70	562
RB 71	430
RB 72	803
RB 73	509
RB 74	509
RB 75	576
RB 76	580
RB 77	644
RB 78	509
RB 79	697
RB 80	361
RB 81	372
RB 82	680
RB 83	598
RB 84	564
RB 85	697
RB 86	754
RB 87	576
RB 88	564
RB 89	458
RB 90	552
RB 91	467
RB 92	409
RB 93	638
RB 94	426
RB 95	532
RB 96	816
RB 97	815
RB 98	613
RB 99	552
RB 100	752
RB 101	339
RB 102	483
RB 103	619
RB 104	556
RB 105	646
RB 106	695
RB 107	598
RB 108	678
RB 109	723
RB 110	690
RB 111	604
RB 112	631

## Sheet: Figure 5d - Table 1
	Control		Lrp1 cKO^OL
	size um^2	peroxisome	size um^2	peroxisome
RB 1	1144.91	288	200.063	346
RB 2	1194.71	350	373.779	221
RB 3	1690.77	370	474.882	329
RB 4	1810.4	374	660.574	219
RB 5	1959.53	543	683.769	254
RB 6	1978.82	585	748.44	191
RB 7	2215.32	230	772.77	223
RB 8	2217.59	480	1016.7	178
RB 9	2569.93	457	1180.33	318
RB 10	2878.79	311	1187.9	220
RB 11	3069.27	495	1223.95	192
RB 12	3139.62	158	1274.63	200
RB 13	3151.47	384	1283.83	268
RB 14	3180.84	517	1337.79	276
RB 15	3343.46	655	1354.3	175
RB 16	3464.99	387	1449.73	289
RB 17	3470.41	365	1583.86	323
RB 18	3614.88	490	1602.27	261
RB 19	3637.06	257	1726.57	235
RB 20	3769.81	488	1764.01	276
RB 21	3882	537	1845.07	275
RB 22	3929.78	668	1900.41	191
RB 23	4011.85	240	1969.49	186
RB 24	4036.43	686	1980.21	229
RB 25	4038.07	314	2162.62	244
RB 26	4113.33	371	2174.35	352
RB 27	4326.25	422	2176.24	203
RB 28	4328.9	448	2399.5	328
RB 29	4344.28	318	2467.19	182
RB 30	4354.74	446	2735.2	302
RB 31	4405.17	510	2904	357
RB 32	4578.25	685	2940.94	364
RB 33	4594.64	329	2999.81	368
RB 34	4656.04	430	3131.93	303
RB 35	4683.14	574	3225.34	212
RB 36	4705.7	507	3300.72	290
RB 37	4720.33	313	3315.35	282
RB 38	4732.93	239	3757.33	266
RB 39	4793.07	316	3889.06	324
RB 40	4829.88	476	3967.98	211
RB 41	5077.21	309	4096.06	263
RB 42	5120.45	647	4296.63	272
RB 43	5130.92	418	4442.23	346
RB 44	5201.64	389	4671.54	416
RB 45	5305.77	463	4675.2	265
RB 46	5416.83	510	4880.93	344
RB 47	5527.64	507	4981.78	505
RB 48	5528.52	459	5468.26	248
RB 49	5628.49	316	5520.96	451
RB 50	5633.41	600	5557.52	437
RB 51	5731.11	579	5639.58	326
RB 52	5750.52	355	5701.86	328
RB 53	5820.86	472	5876.96	539
RB 54	5853.14	674	6077.66	302
RB 55	5948.82	716	6742.01	470
RB 56	6061.77	530	7771.32	471
RB 57	6097.7	470	7867	483
RB 58	6147.62	536	8104.88	498
RB 59	6197.16	493	8446.52	804
RB 60	6242.55	668	8557.45	347
RB 61	6243.93	499	11408.5	629
RB 62	6383.36	295
RB 63	6457.74	456
RB 64	6577.75	746
RB 65	6623.01	734
RB 66	6672.05	548
RB 67	6679.61	505
RB 68	6850.68	478
RB 69	6901.99	652
RB 70	6904	562
RB 71	6995.4	430
RB 72	7048.47	803
RB 73	7073.81	509
RB 74	7342.83	509
RB 75	7393.26	576
RB 76	7460.7	580
RB 77	7561.93	644
RB 78	7636.68	509
RB 79	7705.64	697
RB 80	7717.24	361
RB 81	7891.33	372
RB 82	7939.62	680
RB 83	7952.73	598
RB 84	8037.06	564
RB 85	8104.63	697
RB 86	8448.16	754
RB 87	8466.94	576
RB 88	8500.72	564
RB 89	8559.6	458
RB 90	8656.92	552
RB 91	8690.07	467
RB 92	8703.31	409
RB 93	8745.41	638
RB 94	8807.44	426
RB 95	8880.18	532
RB 96	8923.92	816
RB 97	8924.3	815
RB 98	9123.73	613
RB 99	9131.17	552
RB 100	9213.24	752
RB 101	9233.79	339
RB 102	9375.23	483
RB 103	9544.66	619
RB 104	9664.04	556
RB 105	9881	646
RB 106	10157.2	695
RB 107	10294.1	598
RB 108	10537.2	678
RB 109	10920.8	723
RB 110	13432.3	690
RB 111	13525.2	604
RB 112	16282.3	631

## Sheet: Figure 5f - Table 1
	Mean		SD		SEM		N		95% CI+		95% CI+		p-value (post hoc)
	Control	Lrp1 cKO^OL	Control	Lrp1 cKO^OL	Control	Lrp1 cKO^OL	Control	Lrp1 cKO^OL	Control	Lrp1 cKO^OL	Control	Lrp1 cKO^OL		control vs KO
0	0	0			0	0
1	1.34513	1.44444	0.952158	1.05918	0.0895715	0.133444	113	63	1.52069	1.706	1.16957	1.18289		0.524991
2	4.61947	4.55556	2.0368	2.03024	0.191606	0.255786	113	63	4.99502	5.0569	4.24392	4.05422		0.84187
3	8.47788	8.25397	3.44626	3.28225	0.324197	0.413525	113	63	9.1133	9.06448	7.84245	7.44346		0.674837
4	12.7168	12.8413	4.31043	4.44031	0.405491	0.559426	113	63	13.5116	13.9377	11.9221	11.7448		0.856059
5	18.292	17.7937	5.21447	5.26755	0.490536	0.663649	113	63	19.2535	19.0944	17.3306	16.4929		0.545529
6	23.5929	23.4762	6.09543	6.47042	0.57341	0.815197	113	63	24.7168	25.074	22.469	21.8784		0.905307
7	26.7788	23.8889	8.25025	7.46413	0.776119	0.940392	113	63	28.3	25.7321	25.2576	22.0457		0.0224353	*
8	25.4248	21.4444	8.40047	7.34359	0.79025	0.925205	113	63	26.9737	23.2578	23.8759	19.631		0.0019306	**
9	21.9027	16.2063	8.62406	7.7899	0.811283	0.981435	113	63	23.4928	18.13	20.3125	14.2827		2.355e-05	***
10	18.4159	11.4444	8.13911	5.97786	0.765663	0.753139	113	63	19.9166	12.9206	16.9152	9.96829		1e-08	***
11	14.7876	8.38095	6.34774	3.91205	0.597145	0.492872	113	63	15.958	9.34698	13.6172	7.41492		1.15e-11	***
12	12.6726	7.4127	5.44197	4.00256	0.511938	0.504275	113	63	13.676	8.40108	11.6692	6.42432		0	***
13	11.646	6.65079	4.92066	3.46949	0.462896	0.437115	113	63	12.5533	7.50754	10.7387	5.79405		2.63e-11	***
14	10.9292	6.34921	4.99592	3.37524	0.469977	0.42524	113	63	11.8504	7.18268	10.008	5.51574		0	***
15	10.0531	6.68254	4.62879	3.55067	0.43544	0.447343	113	63	10.9066	7.55933	9.19963	5.80575		1.31e-06	***
16	10.2478	6.42857	4.82096	4.44578	0.453517	0.560116	113	63	11.1367	7.5264	9.35889	5.33074		6.1e-07	***
17	9.23009	5.93651	3.73212	3.44015	0.351088	0.433418	113	63	9.91822	6.78601	8.54196	5.08701		4e-08	***
18	9.88496	6.30159	4.63633	3.89224	0.436149	0.490376	113	63	10.7398	7.26272	9.0301	5.34045		5.6e-07	***
19	9.9646	5.95238	4.82725	3.74781	0.454109	0.47218	113	63	10.8547	6.87785	9.07455	5.02691		5e-08	***
20	9.0885	5.63492	4.79315	3.40446	0.450901	0.428922	113	63	9.97226	6.47561	8.20473	4.79423		1.11e-06	***
21	9.38053	5.38095	4.88861	3.24996	0.459882	0.409456	113	63	10.2819	6.18349	8.47916	4.57842		3e-08	***
22	8.88496	5.15873	4.67087	3.15823	0.439398	0.397899	113	63	9.74618	5.93861	8.02374	4.37885		6e-08	***
23	9.0354	5.33333	4.34645	3.45944	0.408879	0.435849	113	63	9.8368	6.1876	8.23399	4.47907		3e-08	***
24	8.88496	5.66667	4.83616	4.03613	0.454948	0.508504	113	63	9.77665	6.66333	7.99326	4.67		1.34e-05	***
25	8.9115	5.14286	4.42307	3.44007	0.416087	0.433408	113	63	9.72704	5.99234	8.09597	4.29338		2e-08	***
Control
distance (µm)	BR 1	BR 2	BR 3	BR 4	BR 5	BR 6	BR 7	BR 8	BR 9	BR 10	BR 11	BR 12	BR 13	BR 14	BR 15	BR 16	BR 17	BR 18	BR 19	BR 20	BR 21	BR 22	BR 23	BR 24	BR 25	BR 26	BR 27	BR 28	BR 29	BR 30	BR 31	BR 32	BR 33	BR 34	BR 35	BR 36	BR 37	BR 38	BR 39	BR 40	BR 41	BR 42	BR 43	BR 44	BR 45	BR 46	BR 47	BR 48	BR 49
25	10	12	8	7	16	10	13	4	12	5	7	3	16	4	10	9	3	7	7	7	6	14	13	10	9	11	9	8	18	7	16	11	12	2	14	0	9	7	6	5	12	9	2	13	3	5	8	7	15
24	17	1	9	4	23	7	13	12	5	7	3	6	13	9	9	11	4	10	14	2	9	18	8	8	7	9	12	14	6	12	22	9	11	6	16	6	9	5	4	7	16	3	9	9	11	3	8	5	12
23	15	7	6	10	18	13	11	7	4	10	9	4	16	9	7	11	4	7	10	5	11	8	17	6	7	9	10	8	14	14	15	20	10	3	10	2	12	9	4	6	13	9	8	10	10	4	6	6	14
22	12	10	15	6	18	9	11	5	3	1	9	1	9	6	9	11	3	8	17	3	9	7	12	13	5	11	11	9	19	17	5	11	6	4	9	2	13	6	7	9	18	10	4	3	7	8	16	5	9
21	15	8	5	8	25	7	4	7	1	6	7	5	15	10	16	13	2	8	12	2	5	8	10	11	12	12	7	7	14	12	13	19	13	6	11	5	8	7	5	8	9	9	6	4	9	6	10	4	13
20	20	9	9	6	22	6	9	8	2	8	8	4	17	4	10	11	6	7	10	7	8	15	12	7	4	12	9	7	19	15	14	17	11	4	11	1	12	5	9	11	10	7	5	5	6	7	12	3	10
19	13	8	10	10	21	13	14	13	3	7	4	9	10	7	9	9	2	7	14	5	10	11	9	8	10	12	8	6	19	12	13	17	12	3	14	2	15	4	5	11	17	4	8	3	7	12	18	9	18
18	14	9	9	7	16	5	16	14	4	3	13	6	9	3	12	12	6	9	13	4	7	10	14	12	9	7	8	8	14	10	15	22	9	5	14	6	10	7	7	9	10	11	10	6	7	10	12	5	10
17	12	10	9	5	22	6	8	10	8	6	4	6	13	8	9	6	4	2	13	1	12	6	12	11	10	9	10	12	13	8	11	14	10	3	11	0	10	9	8	8	15	9	7	9	11	7	10	10	5
16	12	9	8	12	25	6	12	15	5	5	4	7	12	7	9	14	6	5	12	3	10	16	16	14	8	12	14	13	16	15	17	14	8	8	17	4	10	7	4	12	5	17	16	3	11	7	14	10	17
15	14	10	9	5	23	6	13	11	7	11	7	5	13	5	13	8	7	8	13	1	11	14	20	8	11	14	14	14	16	15	14	11	11	8	18	4	8	20	7	11	13	8	11	13	8	7	20	8	10
14	15	13	7	8	28	9	13	20	8	5	11	6	17	9	8	10	8	7	11	3	6	15	16	9	9	17	19	12	15	15	25	9	10	7	15	3	7	15	6	12	8	12	14	7	5	8	14	2	15
13	14	22	11	7	20	2	5	17	5	5	12	6	16	6	13	9	7	12	26	9	11	10	14	10	10	23	20	15	15	18	23	13	10	6	11	9	14	27	8	8	14	22	12	8	11	6	15	9	16
12	12	30	7	7	13	4	12	20	13	15	14	6	17	18	12	6	11	14	21	5	8	15	11	10	5	25	15	16	16	18	22	9	13	9	10	15	12	16	10	13	14	15	13	13	14	9	13	6	12
11	19	28	8	8	21	8	11	16	22	18	30	9	21	26	14	13	17	23	32	8	8	18	9	15	12	22	16	20	17	24	28	13	18	6	17	7	15	9	18	14	9	21	11	23	13	16	14	10	14
10	27	31	11	15	13	15	11	15	23	31	34	23	20	36	17	17	36	29	35	7	17	25	17	20	17	23	26	24	24	18	43	15	17	10	16	12	22	10	17	16	13	16	21	27	18	9	5	14	16
9	24	27	13	20	18	20	8	22	42	35	52	19	22	36	20	23	29	36	27	11	16	22	25	33	20	32	29	28	31	38	37	16	21	10	13	14	15	12	24	16	23	22	27	38	17	26	13	18	16
8	24	31	27	33	23	28	6	18	39	30	47	32	31	39	34	25	40	40	33	11	20	27	28	39	24	29	28	34	25	29	37	20	22	22	27	19	14	11	30	22	27	25	36	28	32	40	9	31	31
7	26	22	27	45	17	32	13	18	27	26	28	30	33	33	38	28	30	49	19	13	13	30	29	30	18	30	37	23	37	27	37	11	30	20	20	20	19	13	32	27	40	26	39	29	35	37	9	25	38
6	18	19	23	40	13	26	10	18	23	22	20	23	32	25	23	39	19	25	10	20	17	19	23	35	25	25	32	26	32	17	25	10	21	29	27	26	22	23	24	31	21	28	28	23	30	23	16	29	24
5	13	23	22	30	17	19	17	15	18	20	19	26	28	8	17	23	16	32	15	18	22	22	20	18	17	15	28	14	20	12	21	9	21	27	15	13	14	22	14	14	13	18	17	12	20	9	11	20	17
4	9	11	12	16	6	15	21	10	14	8	11	23	12	14	13	14	13	27	4	13	14	11	10	13	7	13	12	6	8	3	18	11	11	15	14	17	12	18	14	14	7	9	13	13	11	9	11	17	8
3	2	12	17	15	5	9	10	4	14	7	11	11	12	5	9	11	15	14	7	11	9	3	9	10	4	4	10	18	6	1	9	5	8	4	8	7	7	10	9	7	11	5	8	7	10	11	5	10	10
2	3	8	6	8	3	2	4	0	4	4	5	10	5	7	3	8	2	8	3	6	3	4	2	4	5	6	5	6	4	3	7	3	3	1	4	4	5	4	5	3	2	5	1	6	6	6	2	3	3
1	2	0	2	3	2	1	2	1	0	3	0	2	1	1	0	3	3	4	0	1	2	2	1	2	1	0	1	3	1	1	2	1	2	1	3	2	1	1	1	2	2	1	1	2	3	3	1	2	0
0
Lrp1 cKO^OL
distance (µm)
25	4	8	1	14	4	2	8	11	7	7		2	12	3	6	4	4	1		6	5	3	6	1	11	4	7	9	3	4	5	3	2	4	6	2	1	10	3	4	5	8	4	5	5	2	4	7	8
24	3	1	3	6	3	2	9	16	9	3		1	6	8	4	5	11	4		6	9	1	4	5	10	5	6	3	1	12	3	7	3	3	5	11	2	8	3	11	4	11	7	5	5	1	5	7	5
23	2	5	1	8	4	2	7	14	8	6		3	6	4	3	7	5	1		11	5	4	5	4	13	1	6	4	0	5	7	5	0	3	6	8	1	13	5	7	4	8	2	7	6	0	3	13	2
22	3	4	1	5	8	2	6	17	9	4		1	3	4	4	3	7	5		5	4	3	8	5	11	3	6	1	3	6	6	7	1	5	7	9	2	3	3	9	5	13	5	6	7	1	6	8	5
21	6	5	4	6	3	3	5	8	10	6		1	5	6	4	3	3	6		16	7	5	4	3	12	3	3	5	3	7	8	6	1	1	9	6	2	8	7	6	5	3	9	4	7	0	3	12	3
20	3	5	1	8	7	2	5	11	12	5		1	6	2	6	7	7	2		11	3	1	4	4	13	4	12	4	2	3	5	7	4	1	5	9	2	11	9	5	1	4	5	8	3	3	2	10	6
19	3	2	3	6	2	2	12	9	11	3		3	9	8	2	7	9	4		10	4	4	5	1	10	4	9	4	3	5	5	6	4	1	12	6	5	16	5	8	5	5	6	1	4	1	6	14	2
18	5	3	6	11	3	3	8	16	10	10		3	8	10	5	2	13	5		11	6	6	7	5	13	3	5	4	3	7	7	9	1	3	3	9	0	12	1	7	1	5	6	8	5	3	7	10	11
17	6	6	4	4	6	1	9	15	8	10		3	4	6	3	6	9	6		8	8	4	5	7	8	2	8	7	6	6	7	6	4	5	9	5	0	6	1	7	4	14	7	5	5	3	2	13	5
16	6	6	6	13	12	1	8	16	22	11		4	6	8	4	7	13	5		7	6	7	8	2	8	3	6	9	3	9	3	6	2	0	2	9	1	13	6	9	3	18	2	3	1	0	4	12	8
15	4	9	5	8	9	4	7	15	6	4		5	5	11	8	7	6	4		6	9	3	3	6	12	6	13	6	2	11	4	7	3	7	9	3	1	10	6	6	5	10	6	2	5	4	8	8	10
14	6	3	7	10	9	5	10	11	10	9		6	11	14	4	11	9	5		4	2	6	3	6	10	4	6	7	2	6	5	4	2	3	5	10	3	13	8	8	2	12	7	5	3	3	1	11	7
13	2	6	3	9	8	8	6	14	6	7		10	10	4	7	9	7	6		8	7	6	2	6	13	8	5	12	5	6	3	7	4	5	6	9	1	14	8	7	1	13	3	3	1	4	5	10	7
12	5	1	7	15	5	5	7	14	11	13		8	10	10	6	10	9	10		7	7	5	2	5	14	11	8	8	6	5	7	8	5	5	5	11	2	7	6	18	3	9	4	3	6	3	7	14	5
11	4	7	9	12	6	7	3	15	5	13		9	15	6	8	9	6	8		8	7	9	5	6	11	7	15	8	10	9	4	10	3	9	8	14	4	12	6	15	3	14	7	8	8	4	1	12	15
10	7	12	9	9	16	9	2	20	8	10		11	15	13	7	18	8	11		11	10	6	15	12	17	4	12	10	9	11	8	13	7	14	8	17	3	19	5	19	5	11	9	19	12	5	11	19	8
9	8	11	21	14	7	13	4	25	14	18		17	25	24	15	16	11	18		21	20	18	13	19	26	9	18	15	3	18	8	14	9	32	14	25	6	25	11	29	10	19	12	21	18	13	6	15	13
8	9	23	16	17	23	22	9	33	9	14		24	27	33	16	22	20	18		26	29	27	17	23	25	15	28	18	22	23	15	14	14	36	16	38	10	20	27	37	15	23	17	23	26	28	17	17	26
7	15	18	23	19	30	27	11	23	8	8		32	30	38	22	24	25	15		28	27	36	31	31	31	32	27	19	20	28	12	24	15	29	30	29	19	29	30	39	23	26	16	30	24	34	22	24	30
6	15	18	19	24	32	24	15	28	9	10		33	31	31	17	31	21	25		25	33	24	25	22	27	32	27	24	22	24	13	25	24	19	26	19	28	36	22	32	30	22	16	29	29	26	22	32	39
5	8	17	16	18	28	19	11	17	6	6		27	20	27	9	14	27	17		25	25	21	10	21	22	28	21	12	17	15	11	20	15	18	17	15	27	23	14	15	18	19	17	24	20	18	14	20	19
4	12	12	12	17	16	16	12	12	8	8		22	15	13	14	14	17	10		18	15	18	9	22	17	16	10	16	14	10	7	9	9	9	12	12	27	15	8	6	13	13	6	19	10	7	6	15	18
3	7	6	4	7	10	6	6	7	8	11		16	11	8	5	10	8	6		11	13	10	8	10	6	12	4	11	5	9	4	9	10	9	8	6	18	7	3	8	6	7	5	12	9	9	3	13	12
2	5	2	6	5	5	4	3	4	5	3		6	3	6	2	7	4	3		5	6	4	4	10	4	7	7	6	4	2	5	3	6	7	6	4	11	5	3	4	1	6	3	2	5	8	1	7	7
1	1	1	2	3	0	2	0	1	3	1		4	0	2	1	2	1	1		2	1	1	1	1	0	3	1	1	0	2	1	2	2	4	2	1	1	1	3	1	0	3	1	3	2	3	2	2	1
0
[truncated: 64 more columns]

## Sheet: Figure5-figure supplement 1 Aff
ProbeID	Affy_Gene_assignment	Affy_mrna_assignemnt	Symbol	Name	EntrezGene	UniGene	RefSeq	Giger_01.ga.cel	Giger_02.ga.cel	Giger_001.05.ga.cel	Giger_002.06.ga.cel	Giger_03.ga.cel	Giger_04.ga.cel	Giger_003.07.ga.cel	Giger_004.08.ga.cel
17200001	NA	NA			NA	NA	NA	2.65155	2.68269	2.94028	4.03848	2.97178	3.11465	3.53713	2.9328
17200003	NA	NA			NA	NA	NA	3.90949	2.7308	3.48136	3.81018	4.12323	2.45125	4.09593	3.19343
17200005	NA	NA			NA	NA	NA	2.82328	3.20787	3.10781	3.38903	2.72454	2.70204	2.6218	2.86625
17200007	NA	NA			NA	NA	NA	4.13867	4.2077	3.71087	3.74718	3.84282	4.17754	3.4872	3.96142
17200009	NA	NA			NA	NA	NA	3.41267	2.16563	3.20349	2.95908	2.55592	3.68217	3.23467	3.13681
17200011	NA	NA			NA	NA	NA	4.35679	3.16221	3.00215	4.0181	3.51774	3.82581	3.4328	3.57963
17200013	NA	NA			NA	NA	NA	3.17975	3.35511	3.20793	3.66716	4.1047	2.76106	2.67193	3.58545
17200015	NA	NA			NA	NA	NA	2.46955	1.91677	4.85403	3.93624	3.21696	4.28682	2.78373	4.6048
17200017	NA	NA			NA	NA	NA	2.83033	2.23822	2.68235	2.80677	2.31387	3.70805	2.81247	5.28163
17200019	NA	NA			NA	NA	NA	1.8632	2.15792	1.96587	2.22765	2.26267	3.72032	2.02839	5.22507
17200021	NA	NA			NA	NA	NA	2.36572	3.39943	2.97806	2.62601	2.28319	2.2187	2.1051	2.14855
17200023	NA	NA			NA	NA	NA	4.83066	4.53065	4.58122	4.89255	4.34886	4.0498	5.12042	5.17681
17200025	NA	NA			NA	NA	NA	2.35046	1.74084	2.30839	2.61326	2.10947	3.33168	2.70845	2.3505
17200027	NA	NA			NA	NA	NA	3.07412	3.08467	3.87664	2.96896	3.15603	4.24931	4.62788	2.97247
17200029	NA	NA			NA	NA	NA	2.06997	2.79647	2.43619	2.0166	3.37379	2.50919	3.3116	2.08331
17200031	NA	NA			NA	NA	NA	2.62771	2.48587	2.43299	2.80427	2.02365	3.05202	4.47014	2.58802
17200033	NA	NA			NA	NA	NA	2.91215	1.94694	2.47399	4.39521	2.08009	2.31238	2.56002	2.24851
17200035	NA	NA			NA	NA	NA	2.55494	4.17417	2.97537	5.09778	4.41255	2.8176	2.68473	3.21246
17200037	NA	NA			NA	NA	NA	3.46259	3.97717	3.49539	5.27077	3.52652	3.88022	3.28123	3.92204
17200039	NA	NA			NA	NA	NA	2.98983	3.55032	2.60121	2.14763	3.54355	2.20918	2.15556	2.55065
17200041	NA	NA			NA	NA	NA	2.43551	2.28602	2.31777	2.51189	2.17509	2.64498	3.62855	2.64636
17200043	NA	NA			NA	NA	NA	3.77269	3.20804	4.16084	3.09072	3.49982	3.1194	2.49167	3.13354
17200045	NA	NA			NA	NA	NA	2.20829	2.23787	2.25664	2.64381	2.00922	2.56391	2.98331	2.61604
17200047	NA	NA			NA	NA	NA	2.16413	1.865	1.95552	1.83251	1.84401	2.27738	2.01559	2.00165
17200049	NA	NA			NA	NA	NA	3.09545	3.47579	3.91575	3.39579	2.30848	3.5311	5.29623	3.6827
17200051	NA	NA			NA	NA	NA	3.60507	3.72053	3.13685	2.74801	2.65287	3.01587	3.00535	3.75869
17200053	NA	NA			NA	NA	NA	2.15081	2.53969	3.15755	2.59234	2.11732	3.36309	2.34366	2.37558
17200055	NA	NA			NA	NA	NA	3.02584	2.96919	2.61342	3.39295	2.99889	2.59746	3.15285	2.80802
17200057	NA	NA			NA	NA	NA	6.29674	5.95178	7.02483	6.58444	5.57109	5.77993	6.25049	6.47329
17200059	NA	NA			NA	NA	NA	3.7793	3.96093	4.17103	3.91894	4.18119	3.81536	4.35165	8.22262
17200061	NA	NA			NA	NA	NA	3.24635	2.37136	2.52909	2.51388	2.78522	3.30485	2.67123	2.99054
17200063	NA	NA			NA	NA	NA	3.10313	3.76662	3.03624	2.30595	3.55665	2.37166	2.67824	4.28584
17200065	NA	NA			NA	NA	NA	2.11366	1.86275	1.92047	1.89248	2.03794	1.79049	1.66729	1.4612
17200067	NA	NA			NA	NA	NA	3.10145	2.9073	3.64334	3.67216	2.85336	3.90629	3.11058	2.93156
17200069	NA	NA			NA	NA	NA	3.63952	4.18372	3.698	3.11282	3.469	3.58881	3.93552	3.63226
17200071	NA	NA			NA	NA	NA	2.93349	2.79455	3.74844	3.23216	2.44222	3.13227	3.14424	2.59099
17200073	NA	NA			NA	NA	NA	2.82875	3.14488	3.13556	3.39245	3.63894	3.01129	4.00808	3.23723
17200075	NA	NA			NA	NA	NA	1.97124	2.03286	1.99999	1.67756	2.29473	2.17207	2.51929	2.17799
17200077	NA	NA			NA	NA	NA	5.37842	4.63849	6.67554	6.75441	4.9849	5.25421	6.57317	7.31016
17200079	NA	NA			NA	NA	NA	2.35234	2.20444	2.44161	1.94464	2.20243	2.21685	2.25862	5.99211
17200081	NA	NA			NA	NA	NA	5.18623	4.75682	5.04326	5.02359	4.26131	4.99662	5.41134	5.43319
17200083	NA	NA			NA	NA	NA	2.57871	2.96942	2.61438	2.53758	2.93073	2.31252	2.80008	2.91869
17200085	NA	NA			NA	NA	NA	2.61199	3.03284	2.50356	2.66802	3.62892	2.76585	2.63081	2.93109
17200087	NA	NA			NA	NA	NA	3.13476	3.32593	3.24271	3.09387	2.96168	3.56194	3.55601	3.6238
17200089	NA	NA			NA	NA	NA	2.20204	2.7687	2.57753	2.3246	2.61696	2.5725	2.20834	2.37597
17200091	NA	NA			NA	NA	NA	4.47024	3.2813	3.28787	3.14878	4.0648	3.41921	3.00221	3.48602
17200093	NA	NA			NA	NA	NA	3.34263	2.88799	4.62866	5.19917	3.27246	2.77746	3.02673	2.895
17200095	NA	NA			NA	NA	NA	3.55686	4.16903	3.62993	3.9501	2.68583	3.68474	3.82593	4.24765
17200097	NA	NA			NA	NA	NA	1.99549	2.60951	2.52252	2.31225	2.22677	2.88199	3.37308	3.00456
17200099	NA	NA			NA	NA	NA	4.18515	4.23628	3.44476	5.57583	3.75373	3.83963	5.60422	5.46729
17200101	NA	NA			NA	NA	NA	2.92091	2.83074	3.60481	2.6219	2.36705	3.45838	2.76629	3.06007
17200103	NA	NA			NA	NA	NA	2.71695	3.25897	3.92836	4.94551	3.01536	2.61021	3.0184	3.0711
17200105	NA	NA			NA	NA	NA	4.28173	4.56677	4.86122	4.35633	3.89354	4.65457	4.45041	4.61571
17200107	NA	NA			NA	NA	NA	3.49823	3.44567	3.30401	4.34727	3.45639	2.225	3.00619	3.31995
17200109	NA	NA			NA	NA	NA	2.57657	2.77709	3.62709	2.50391	2.17894	3.67218	2.45358	2.83848
17200111	NA	NA			NA	NA	NA	2.54151	1.9661	2.02256	2.35669	3.27056	2.42554	3.05068	2.11154
17200113	NA	NA			NA	NA	NA	3.51848	3.34718	5.58785	4.309	5.08471	5.28089	4.25196	4.908
17200115	NA	NA			NA	NA	NA	6.08983	6.53634	6.69551	6.29275	6.46813	6.53992	6.12661	6.024
17200117	NA	NA			NA	NA	NA	4.55929	4.72418	5.72285	4.40207	4.72399	4.2584	3.85254	5.66475
17200119	NA	NA			NA	NA	NA	5.28977	4.49056	5.66959	5.06752	4.03708	3.9266	4.64173	5.59446
17200121	NA	NA			NA	NA	NA	2.97894	2.19087	2.51293	2.35253	2.74961	2.18111	2.12136	2.77412
17200123	NA	NA			NA	NA	NA	4.4639	3.97109	4.33007	4.45044	4.24299	4.04193	4.37981	3.99254
17200125	NA	NA			NA	NA	NA	3.5033	2.89326	2.68367	2.11686	3.093	2.39402	2.65607	2.88624
17200127	NA	NA			NA	NA	NA	5.20888	3.87435	4.44849	4.97401	4.37764	3.93392	4.20057	4.67958
17200129	NA	NA			NA	NA	NA	3.76782	2.97083	4.19027	2.40246	3.82077	3.4791	3.56949	3.46725
17200131	NA	NA			NA	NA	NA	2.8853	2.69711	2.62892	3.09573	2.66445	2.76553	2.71611	2.99534
17200133	NA	NA			NA	NA	NA	5.74878	5.49109	5.42091	5.93959	5.30207	5.25435	6.60734	5.73856
17200135	NA	NA			NA	NA	NA	5.5091	3.50699	2.87597	3.43326	5.10212	2.98336	5.09556	3.0428
17200137	NA	NA			NA	NA	NA	3.90115	3.73984	3.50054	5.62422	3.9351	4.82289	4.47135	2.47041
17200139	NA	NA			NA	NA	NA	2.46321	3.00976	2.43274	2.22475	2.53615	3.06716	2.76008	2.96268
17200141	NA	NA			NA	NA	NA	3.62647	2.28099	2.92585	2.8763	2.17803	3.01576	3.31445	2.5572
17200145	NA	NA			NA	NA	NA	2.4891	2.88668	2.3125	2.48394	2.6813	2.98233	2.2368	2.63548
17200147	NA	NA			NA	NA	NA	2.90306	2.24404	2.40786	2.5164	3.00302	2.67635	2.66939	2.94395
17200149	NA	NA			NA	NA	NA	2.56943	3.13511	2.76969	3.31098	3.60298	2.95599	2.22256	2.61293
17200151	NA	NA			NA	NA	NA	4.58837	2.84214	3.96583	4.03443	3.23811	3.0675	3.77607	3.62517
17200153	NA	NA			NA	NA	NA	3.32198	2.86965	3.57773	3.41029	3.72968	2.95238	3.78789	3.43838
17200155	NA	NA			NA	NA	NA	2.93463	5.50663	2.68798	2.04903	2.17586	2.12157	1.7801	1.74251
17200157	NA	NA			NA	NA	NA	2.60473	2.9403	2.65519	2.79798	2.97732	3.03357	2.74128	2.79265
17200159	NA	NA			NA	NA	NA	3.67585	3.36571	4.18164	3.79317	4.34911	3.48297	3.37374	3.80865
17200161	NA	NA			NA	NA	NA	4.27824	2.6589	3.13148	2.80747	3.71684	3.0064	2.65757	2.92027
17200163	NA	NA			NA	NA	NA	2.08682	2.52565	1.9334	2.44866	2.36815	2.14413	1.81743	2.17381
17200165	NA	NA			NA	NA	NA	2.10291	3.82219	2.06207	1.98576	2.80774	2.10948	1.84219	1.98525
17200167	NA	NA			NA	NA	NA	3.51996	3.76803	4.11805	3.74437	4.22445	2.51991	3.842	4.03504
17200169	NA	NA			NA	NA	NA	2.61747	2.43126	2.25811	2.31701	1.95867	2.42091	1.85171	2.05337
17200171	NA	NA			NA	NA	NA	4.24119	3.36195	3.98278	4.29125	3.63863	3.75045	4.29225	3.80716
17200173	NA	NA			NA	NA	NA	3.07253	3.07099	2.82389	2.55882	2.58227	2.42534	2.4239	2.35793
17200175	NA	NA			NA	NA	NA	3.92314	4.19912	3.42266	4.42058	4.62484	4.0568	3.31567	3.86781
17200177	NA	NA			NA	NA	NA	3.1787	3.96576	4.22134	4.73287	4.19041	4.04742	4.9512	6.31713
17200179	NA	NA			NA	NA	NA	2.50544	2.44304	3.11773	3.65346	2.25557	2.52816	2.95268	2.73137
17200181	NA	NA			NA	NA	NA	3.27479	3.18092	3.4942	3.28633	3.63188	3.76758	3.44271	3.79836
17200183	NA	NA			NA	NA	NA	4.78148	2.67405	3.40706	2.81216	4.23409	4.33624	5.39398	5.45185
17200185	NA	NA			NA	NA	NA	5.01956	3.19159	3.42037	2.65128	3.51093	2.93832	4.66232	4.27598
17200187	NA	NA			NA	NA	NA	3.96399	2.45985	3.7231	2.26236	3.19521	3.49828	3.42851	2.43389
17200189	NA	NA			NA	NA	NA	3.27379	3.33596	3.06135	3.9125	3.94813	3.16954	2.9321	3.01174
17200191	NA	NA			NA	NA	NA	5.64543	5.91922	6.39814	5.68325	5.12616	5.51268	4.95964	6.73762
17200193	NA	NA			NA	NA	NA	6.71799	5.83696	6.22955	6.72235	7.44577	7.03512	6.45637	5.82371
17200195	NA	NA			NA	NA	NA	4.59621	4.09919	3.56095	4.56647	4.43241	3.82838	3.87097	5.90541
17200197	NA	NA			NA	NA	NA	2.49342	2.19191	2.58507	3.76598	2.79071	2.05091	2.45151	4.31521
17200199	NA	NA			NA	NA	NA	3.88969	4.18174	3.68946	3.25065	3.72153	3.3046	6.06001	4.77519
17200201	NA	NA			NA	NA	NA	5.45071	4.02135	2.88433	2.91209	2.8184	3.4198	4.07774	3.29431
17200203	NA	NA			NA	NA	NA	2.29452	2.56772	3.00021	2.23999	2.48903	2.58485	2.55289	2.72936
17200205	NA	NA			NA	NA	NA	4.71617	3.52355	6.75013	3.49319	3.15091	2.98422	6.14342	3.94871
17200207	NA	NA			NA	NA	NA	4.30481	5.06935	4.38524	5.03759	4.16885	3.94243	5.29504	5.1908
17200209	NA	NA			NA	NA	NA	3.31231	2.52463	2.50856	4.56276	3.56643	2.33093	2.08317	2.27729
17200211	NA	NA			NA	NA	NA	2.47928	2.89935	3.02001	2.84404	2.48011	2.74313	2.77847	3.27874
17200213	NA	NA			NA	NA	NA	4.60204	4.70153	4.91823	5.54175	5.45713	5.95051	5.76589	7.26291
17200215	NA	NA			NA	NA	NA	5.03116	2.65217	2.95461	4.78276	5.01329	4.09247	4.03208	3.35524
17200217	NA	NA			NA	NA	NA	3.81297	2.24108	2.51438	2.58946	1.83395	2.21155	1.83746	2.10576
17200219	NA	NA			NA	NA	NA	3.45458	2.88127	4.12621	4.23262	3.48216	3.76433	3.3949	3.72443
17200221	NA	NA			NA	NA	NA	2.61827	3.25665	2.4199	2.36512	2.33863	2.14675	1.87826	2.15215
17200223	NA	NA			NA	NA	NA	2.0362	1.82492	1.82208	2.8566	3.00963	2.78136	2.10878	2.08449
17200225	NA	NA			NA	NA	NA	3.05205	2.65174	2.66701	2.98519	3.2802	2.88959	2.7544	2.89991
17200227	NA	NA			NA	NA	NA	4.31914	3.63494	3.48423	3.93343	4.19904	3.95511	5.10016	4.13895
17200229	NA	NA			NA	NA	NA	3.43237	2.48047	3.92824	3.30335	2.47004	2.97342	2.64077	3.3031
17200231	NA	NA			NA	NA	NA	2.07883	2.20455	2.01392	2.32977	2.57832	2.70323	1.76303	2.22759
17200233	NA	NA			NA	NA	NA	4.99334	4.46724	5.10375	5.40731	4.45625	4.73749	4.74705	5.4444
17200235	NA	NA			NA	NA	NA	3.31642	2.90343	3.72694	2.34775	3.41426	2.3385	3.95022	2.41138
17200237	NA	NA			NA	NA	NA	3.67093	3.14741	5.56214	2.46893	5.70717	2.79981	5.36385	3.08457
17200239	NA	NA			NA	NA	NA	2.37904	2.66231	3.67025	2.43018	2.41478	1.91995	2.34294	3.34931
17200241	NA	NA			NA	NA	NA	3.87398	4.03996	3.90364	3.30809	5.54714	3.9625	3.41316	3.99037
17200243	NA	NA			NA	NA	NA	2.99574	2.17556	2.5777	3.42906	3.05865	2.71201	2.65114	3.2958
17200245	NA	NA			NA	NA	NA	3.55002	3.14329	2.76665	4.48326	2.87168	2.8349	4.8267	5.05702
17200247	NA	NA			NA	NA	NA	1.9962	2.76907	1.73107	1.85792	2.51689	1.88484	2.31264	1.89668
17200249	NA	NA			NA	NA	NA	3.68757	2.93095	2.64531	2.66609	2.89307	2.85244	3.08557	2.99952
17200251	NA	NA			NA	NA	NA	2.04969	1.5863	2.56652	2.63908	2.72108	1.99625	2.16001	3.07975
17200253	NA	NA			NA	NA	NA	3.90033	3.53594	5.70245	4.58731	4.10577	4.35775	5.00617	5.44412
17200255	NA	NA			NA	NA	NA	4.55256	4.69173	3.58761	4.01491	3.92276	4.28868	4.20787	3.80529
17200257	NA	NA			NA	NA	NA	4.5011	4.00177	5.42833	4.61357	4.90262	4.34111	6.05974	3.99172
17200259	NA	NA			NA	NA	NA	3.12328	3.41907	2.49127	3.02232	3.66464	2.21065	2.44648	2.34659
17200261	NA	NA			NA	NA	NA	2.26335	2.375	2.10758	2.39298	2.03836	2.50734	2.2716	2.02174
17200263	NA	NA			NA	NA	NA	2.9085	4.06913	4.05979	2.9571	2.85788	3.17096	3.12875	2.96904
17200265	NA	NA			NA	NA	NA	2.14456	2.35937	2.28639	2.08936	2.73525	2.16139	1.9091	2.76087
17200267	NA	NA			NA	NA	NA	3.84579	1.91551	2.71436	3.02457	2.07395	1.77736	1.94862	2.48262
17200269	NA	NA			NA	NA	NA	3.40134	3.42253	4.73812	2.75077	3.46102	2.89873	2.53655	3.48321
17200271	NA	NA			NA	NA	NA	3.07412	2.61101	3.00853	3.18393	4.63253	3.38698	3.24188	3.12207
17200273	NA	NA			NA	NA	NA	2.53119	2.04438	2.24409	2.42165	2.47611	2.75133	2.27623	2.75492
17200275	NA	NA			NA	NA	NA	4.77526	4.19776	3.50251	3.91897	3.30797	2.77064	3.38895	4.44961
17200277	NA	NA			NA	NA	NA	2.13369	2.26942	2.15467	2.20737	1.71454	2.69892	1.75921	2.26979
17200279	NA	NA			NA	NA	NA	1.91298	1.93718	1.77471	2.75982	2.40908	3.54129	2.53302	3.00236
17200281	NA	NA			NA	NA	NA	2.15572	2.27157	1.98905	2.98356	2.90945	2.86204	2.4496	5.03995
17200283	NA	NA			NA	NA	NA	3.51736	4.78622	5.52912	5.23465	4.80117	4.30075	5.42659	7.48214
17200285	NA	NA			NA	NA	NA	4.73973	5.77196	6.01787	6.57837	5.69012	4.95578	5.75288	6.19093
17200287	NA	NA			NA	NA	NA	2.08756	1.77577	1.55761	1.97032	1.97209	1.84281	1.94594	1.68401
17200289	NA	NA			NA	NA	NA	2.75943	3.06227	2.47836	2.55009	2.15425	2.42491	2.39501	1.77476
17200291	NA	NA			NA	NA	NA	7.12918	7.14155	7.56155	7.44153	7.40187	6.9594	7.08347	7.28856
17200293	NA	NA			NA	NA	NA	1.74255	1.95981	2.74624	2.05414	2.53728	2.06287	1.9239	2.13051
17200295	NA	NA			NA	NA	NA	2.81423	2.40973	3.00452	2.10194	2.71678	2.25149	2.06008	3.12534
17200297	NA	NA			NA	NA	NA	3.48664	2.38646	2.48792	2.54295	3.42942	2.53071	2.38055	2.57083
17200299	NA	NA			NA	NA	NA	4.07834	3.85438	4.79571	4.16929	4.1224	4.13997	4.80915	4.24821
17200301	NA	NA			NA	NA	NA	4.42166	4.32326	4.74155	3.92187	3.88107	3.72795	3.62486	4.69005
17200303	NA	NA			NA	NA	NA	4.59385	3.15546	3.79479	4.06508	2.96029	3.56262	3.09306	3.8603
17200305	NA	NA			NA	NA	NA	3.25422	2.91338	3.198	2.50805	3.47544	2.99418	2.88709	2.81741
17200307	NA	NA			NA	NA	NA	2.18544	1.7335	2.17477	2.14196	3.48961	1.87237	1.82439	2.26719
17200309	NA	NA			NA	NA	NA	3.54383	2.78777	3.26637	3.52341	4.68366	2.8288	3.28128	3.33693
17200311	NA	NA			NA	NA	NA	2.40154	2.26556	1.97807	3.66557	1.99638	2.09811	2.66954	4.5228
17200313	NA	NA			NA	NA	NA	3.25507	2.54455	2.51724	4.18799	3.36272	2.49763	1.73763	3.0576
17200315	NA	NA			NA	NA	NA	5.59638	6.57268	4.88799	5.22398	5.31217	4.90201	5.72353	5.17669
17200317	NA	NA			NA	NA	NA	4.54821	3.63104	3.51091	4.42338	3.15019	3.53767	3.21701	3.26403
17200319	NA	NA			NA	NA	NA	2.32601	2.00022	2.43968	3.32577	2.45497	2.29042	2.20274	2.06161
17200321	NA	NA			NA	NA	NA	3.05981	2.11081	3.82022	2.51778	2.99014	2.99117	3.32655	2.92339
17200323	NA	NA			NA	NA	NA	5.19684	4.89779	4.45467	5.34934	4.42725	4.90021	4.58653	5.63711
17200325	NA	NA			NA	NA	NA	5.64435	5.58769	6.12651	5.84967	4.71773	5.64949	5.75452	5.9156
17200327	NA	NA			NA	NA	NA	5.91776	3.34979	3.63979	4.40309	2.47849	3.07775	4.89176	5.22054
17200329	NA	NA			NA	NA	NA	2.76801	2.48836	2.31028	5.98281	4.17127	1.91099	3.39178	4.67238
17200331	NA	NA			NA	NA	NA	2.49735	2.71484	5.32488	3.05509	3.85964	3.79751	2.7125	2.39447
17200335	NA	NA			NA	NA	NA	3.8034	4.14773	4.60199	3.82111	4.74794	3.66258	4.3522	4.15052
17200337	NA	NA			NA	NA	NA	2.04505	2.27945	2.10012	2.21021	2.32935	2.09942	2.15791	2.33985
17200339	NA	NA			NA	NA	NA	2.07584	2.10559	2.07585	2.11603	2.74489	2.20761	2.21795	2.03951
17200341	NA	NA			NA	NA	NA	2.82395	2.55488	3.10901	2.54466	2.30642	2.56992	2.41079	2.66732
17200343	NA	NA			NA	NA	NA	6.55749	6.01164	6.62137	7.53102	6.05997	5.86467	6.31734	7.04776
17200345	NA	NA			NA	NA	NA	2.07397	2.3084	1.92596	2.36548	2.88546	2.6433	2.06455	1.78124
17200347	NA	NA			NA	NA	NA	2.39098	3.04625	2.82278	3.31816	2.61139	2.66387	2.55988	2.74661
17200349	NA	NA			NA	NA	NA	3.471	2.56416	2.02694	2.80028	2.05197	1.97391	2.35384	2.22164
17200351	NA	NA			NA	NA	NA	4.0118	2.35875	3.36668	2.84864	2.5305	3.26379	2.94252	3.07425
17200353	NA	NA			NA	NA	NA	2.4731	3.2724	2.75994	3.03668	2.22463	2.45044	2.54446	2.33656
17200355	NA	NA			NA	NA	NA	4.51196	4.75458	3.84992	4.57477	5.27394	5.10104	4.4168	4.0652
17200357	NA	NA			NA	NA	NA	2.64893	1.94527	2.8748	2.11413	2.54948	5.75943	2.40259	2.09665
17200359	NA	NA			NA	NA	NA	7.46121	7.35258	6.90295	7.89836	7.17191	5.39082	7.26659	6.88315
17200361	NA	NA			NA	NA	NA	4.21665	3.99774	3.74653	3.98005	4.18584	3.9496	3.60028	3.46014
17200363	NA	NA			NA	NA	NA	2.82474	1.65377	2.2071	2.33841	2.75337	1.95168	2.27308	2.24974
17200365	NA	NA			NA	NA	NA	3.58064	3.32313	4.22289	3.78063	3.68003	3.59899	3.64546	4.54626
17200369	NA	NA			NA	NA	NA	4.74982	6.77957	7.47172	6.59135	6.8047	6.11879	8.38319	8.47985
17200371	NA	NA			NA	NA	NA	3.62855	3.59309	4.69485	3.74703	4.53422	4.32827	6.26756	6.17823
17200373	NA	NA			NA	NA	NA	7.34986	3.8359	4.5965	4.75731	6.21684	5.29941	4.10829	4.981
17200375	NA	NA			NA	NA	NA	7.71078	7.47434	6.05338	4.24288	5.75472	5.81741	3.17467	4.67909
17200377	NA	NA			NA	NA	NA	5.03975	4.22572	5.91922	4.70878	4.25709	5.1423	3.91326	2.70676
17200379	NA	NA			NA	NA	NA	5.75988	5.90606	6.20467	5.9018	5.79364	6.20732	4.53257	3.85563
17200381	NA	NA			NA	NA	NA	2.62029	2.12069	1.82434	2.4488	2.86608	1.94161	1.8041	2.10303
17200383	NA	NA			NA	NA	NA	3.08439	2.45453	2.95777	3.61086	3.33569	2.7242	3.03266	2.39691
17200385	NA	NA			NA	NA	NA	5.00677	5.29899	6.01667	6.10842	3.80952	4.9145	5.76197	5.63525
17200387	NA	NA			NA	NA	NA	4.38387	2.9358	3.34291	4.36015	4.55359	4.15425	3.41053	3.40251
17200389	NA	NA			NA	NA	NA	2.09872	2.16511	2.1055	2.29812	1.99199	2.67413	1.83143	2.08909
17200391	NA	NA			NA	NA	NA	4.46071	2.78314	3.84839	2.93906	4.01876	3.41447	4.11772	3.0029
17200393	NA	NA			NA	NA	NA	3.7898	2.59319	2.36932	4.32491	4.1112	4.11325	3.65005	3.42355
17200395	NA	NA			NA	NA	NA	2.80957	5.15474	3.19655	3.91569	3.38766	3.33924	3.33842	3.11811
17200397	NA	NA			NA	NA	NA	3.15533	3.18061	3.22864	2.10015	3.88169	2.62048	2.38787	2.63308
17200399	NA	NA			NA	NA	NA	3.72352	2.94588	3.38343	1.91396	2.36884	2.6566	3.1031	4.05393
17200401	NA	NA			NA	NA	NA	4.16713	3.13899	3.43519	3.26584	2.88399	2.62561	4.1221	4.82344
17200403	NA	NA			NA	NA	NA	4.05343	5.26506	5.11309	4.68641	4.45777	4.65229	4.85142	5.75331
17200405	NA	NA			NA	NA	NA	2.99591	2.51497	2.43058	2.68931	3.34932	2.66311	2.55769	2.37296
17200407	NA	NA			NA	NA	NA	4.72597	4.56002	4.66939	5.54586	5.15556	5.00508	4.77653	5.34467
17200409	NA	NA			NA	NA	NA	4.50207	4.29876	4.18427	4.46987	4.15298	3.95529	4.03033	3.87754
17200411	NA	NA			NA	NA	NA	4.52268	3.55671	2.66875	2.83316	2.98397	4.67336	3.18682	3.3483
17200413	NA	NA			NA	NA	NA	5.04692	4.36733	4.1404	3.771	3.68772	4.04754	3.07943	3.84208
17200415	NA	NA			NA	NA	NA	5.26547	5.62184	5.09205	5.32165	4.98939	5.12348	5.27342	5.47625
17200417	NA	NA			NA	NA	NA	2.31464	2.91288	2.11249	1.95847	2.20683	2.03855	2.1849	2.3886
17200419	NA	NA			NA	NA	NA	4.29099	5.0626	4.60003	3.48842	3.41848	3.35636	3.52341	3.74374
17200421	NA	NA			NA	NA	NA	2.91934	3.42807	2.78679	2.63382	2.8019	2.87696	2.76447	2.70156
17200423	NA	NA			NA	NA	NA	2.27616	3.15594	2.89794	3.25103	3.26173	3.45642	3.7145	3.04026
17200425	NA	NA			NA	NA	NA	4.39699	4.02906	4.74206	4.7322	3.85056	4.30809	5.07435	4.32907
17200427	NA	NA			NA	NA	NA	3.1067	1.98119	2.47194	2.85813	2.09837	2.0096	2.54155	2.25543
17200429	NA	NA			NA	NA	NA	3.21583	2.27147	2.46239	2.77094	2.25144	2.93336	2.70804	2.44685
17200431	NA	NA			NA	NA	NA	2.76791	2.43693	3.04571	2.77773	2.97752	2.7582	2.46849	2.82434
17200433	NA	NA			NA	NA	NA	5.55207	2.75541	3.41254	4.52228	4.09645	2.72934	4.63815	3.32145
17200435	NA	NA			NA	NA	NA	4.26771	2.88307	3.58584	3.64381	2.96308	3.91659	3.83024	3.56899
17200437	NA	NA			NA	NA	NA	3.18153	2.15766	2.76387	3.03382	3.62804	3.51133	2.61136	2.76453
17200439	NA	NA			NA	NA	NA	3.56973	2.74823	3.33454	3.38363	2.33361	2.71504	2.785	2.79694
17200441	NA	NA			NA	NA	NA	4.26609	3.60491	4.28514	4.73377	4.22519	2.82128	4.66593	3.38223
17200443	NA	NA			NA	NA	NA	2.92112	2.42115	4.45317	3.1508	2.84975	2.88394	3.29051	2.97247
17200445	NA	NA			NA	NA	NA	2.74984	2.85808	2.9124	3.45922	2.66155	2.332	2.96741	3.03063
17200447	NA	NA			NA	NA	NA	4.83165	4.6468	4.70582	5.26517	4.36923	4.45015	5.00011	4.96519
17200449	NA	NA			NA	NA	NA	5.66068	3.69166	4.50945	3.86982	4.10661	3.5101	3.80572	3.54328
17200451	NA	NA			NA	NA	NA	3.14907	3.24224	3.84289	3.21353	3.42144	3.37455	3.8217	3.84139
17200453	NA	NA			NA	NA	NA	3.00752	2.63548	2.63679	2.09432	2.01555	2.8513	2.49877	2.26598
17200455	NA	NA			NA	NA	NA	2.38142	2.33886	2.33376	1.74291	2.15425	2.0956	2.14105	2.40805
17200457	NA	NA			NA	NA	NA	2.00768	2.59956	2.17393	2.34506	3.32261	2.16527	2.21098	1.94734
17200459	NA	NA			NA	NA	NA	3.00748	3.09075	2.67544	3.09352	2.71424	2.04037	3.41215	2.83793
17200461	NA	NA			NA	NA	NA	4.26636	3.04576	3.81861	5.06971	2.98328	3.15891	5.54967	3.01711
17200463	NA	NA			NA	NA	NA	4.83614	3.0155	3.25195	4.60966	4.23068	2.9085	5.1137	3.11413
17200465	NA	NA			NA	NA	NA	6.11041	4.21527	3.93704	7.60241	6.41833	6.35112	5.61364	5.02523
17200467	NA	NA			NA	NA	NA	3.45527	3.60246	2.9958	3.5424	3.12608	3.52609	3.51498	5.4533
17200469	NA	NA			NA	NA	NA	3.65668	2.78316	3.3223	2.62331	4.12535	3.05081	2.78326	3.29753
17200471	NA	NA			NA	NA	NA	3.05073	5.47739	2.83442	2.60407	3.17912	4.14751	3.88627	4.57634
17200473	NA	NA			NA	NA	NA	3.37698	3.5305	3.31237	5.12321	2.35043	3.97302	4.63714	4.02448
17200475	NA	NA			NA	NA	NA	2.12201	5.42198	2.36302	5.39219	2.57767	2.52369	1.86242	2.01185
17200477	NA	NA			NA	NA	NA	4.31772	3.44099	3.02564	2.70349	5.19079	4.02665	3.61496	4.49345
17200479	NA	NA			NA	NA	NA	3.63182	2.40919	2.24374	1.83519	5.1795	3.88264	2.54367	4.7487
17200481	NA	NA			NA	NA	NA	2.52539	3.0135	2.80936	2.44239	3.05219	3.17487	3.70313	3.92653
17200483	NA	NA			NA	NA	NA	4.1878	3.30938	3.23557	4.10981	2.90828	3.32295	4.73089	3.71336
17200485	NA	NA			NA	NA	NA	2.5476	4.05936	2.87903	2.22882	2.64455	2.93963	3.22995	3.39376
17200487	NA	NA			NA	NA	NA	8.01176	6.80051	7.29471	6.79307	7.26839	6.54697	7.43694	7.9217
17200489	NA	NA			NA	NA	NA	2.03245	2.51467	2.92868	3.12697	2.74598	2.81212	3.16994	2.41427
17200491	NA	NA			NA	NA	NA	3.8848	2.57504	2.08807	3.4116	2.74023	2.4337	2.70477	2.50659
17200493	NA	NA			NA	NA	NA	3.2353	3.05405	3.18369	4.53024	3.2667	3.98234	3.1565	3.27119
17200495	NA	NA			NA	NA	NA	4.66052	5.37683	4.94516	7.14403	5.66353	4.89444	6.36039	6.59451
17200497	NA	NA			NA	NA	NA	5.08418	4.85025	4.4905	6.01141	4.88365	3.98593	5.5931	5.7983
17200499	NA	NA			NA	NA	NA	4.46642	2.14014	2.03786	5.53223	2.9267	3.39926	2.80751	2.29906
17200501	NA	NA			NA	NA	NA	3.66312	2.43331	2.28005	2.84917	3.06175	2.76995	3.25045	2.8258
17200503	NA	NA			NA	NA	NA	4.74013	4.35845	3.1185	3.90166	6.34569	5.1201	3.85609	6.23027
17200505	NA	NA			NA	NA	NA	7.1628	5.85871	7.92342	7.66178	7.74187	5.9896	8.41426	7.45051
17200507	NA	NA			NA	NA	NA	6.67952	6.2818	7.0928	7.63874	6.55573	4.95653	6.04184	6.4086
17200509	NA	NA			NA	NA	NA	7.95138	7.03611	8.02006	9.25451	7.24547	7.02322	8.34285	9.1103
17200511	NA	NA			NA	NA	NA	3.31524	4.00187	4.78397	4.9003	2.83592	2.61926	3.03247	2.37035
17200513	NA	NA			NA	NA	NA	5.44511	5.10759	6.6796	7.50336	5.59992	5.78438	7.38651	7.07376
17200515	NA	NA			NA	NA	NA	4.20255	2.45599	2.78895	3.87955	3.37591	2.67247	3.75233	2.91059
17200517	NA	NA			NA	NA	NA	3.4366	2.83304	4.58093	3.86549	3.66554	2.80162	4.42106	3.54637
17200519	NA	NA			NA	NA	NA	4.02025	5.18159	4.41332	4.41309	3.75593	2.94033	5.05064	5.08317
17200521	NA	NA			NA	NA	NA	3.87463	2.45398	4.53669	6.2823	4.87756	4.78577	4.30103	4.34917
17200523	NA	NA			NA	NA	NA	3.43134	3.52107	4.34084	6.02164	3.58765	4.37527	4.16763	4.51589
17200525	NA	NA			NA	NA	NA	3.28072	2.38506	3.52003	1.84892	2.01478	2.26522	2.84323	2.08736
17200527	NA	NA			NA	NA	NA	3.54535	2.74758	6.00146	2.89326	2.58446	3.06062	2.78348	2.26921
17200529	NA	NA			NA	NA	NA	2.59652	3.18239	5.60983	2.22003	2.44483	2.8712	2.79073	2.65654
17200531	NA	NA			NA	NA	NA	3.66117	2.79324	2.69255	3.57753	3.80609	4.42378	3.10804	3.05956
17200533	NA	NA			NA	NA	NA	1.9634	1.75495	2.06216	1.84967	2.45902	1.90016	1.84534	1.85617
17200535	NA	NA			NA	NA	NA	2.50712	2.20347	2.37347	1.71498	1.74887	1.82167	1.6474	1.66124
17200537	NA	NA			NA	NA	NA	2.12071	2.14592	2.15798	1.92728	2.15789	1.73986	2.25034	1.83992
17200539	NA	NA			NA	NA	NA	1.67905	2.45918	1.733	2.0301	2.09236	1.96662	1.92159	1.86468
17200541	NA	NA			NA	NA	NA	2.26006	2.74867	1.81225	2.24786	2.32666	2.50781	2.20258	2.37463
17200543	NA	NA			NA	NA	NA	3.0751	4.03376	3.22931	3.38595	3.52806	3.28139	3.26385	3.5148
17200545	NA	NA			NA	NA	NA	2.66208	2.65125	2.29176	2.38149	2.70113	2.29836	2.25187	2.80409
17200547	NA	NA			NA	NA	NA	2.93397	2.23578	2.30798	2.04255	2.3552	2.0851	3.18456	3.9768
17200549	NA	NA			NA	NA	NA	2.58215	2.9799	2.48294	2.8392	2.53453	2.55615	2.53064	2.58287
17200551	NA	NA			NA	NA	NA	2.45755	1.9108	2.39522	3.42103	2.06562	1.61052	2.79245	2.12493
17200553	NA	NA			NA	NA	NA	2.3226	2.28328	2.55303	3.47979	2.44724	2.9113	2.293	2.48649
17200555	NA	NA			NA	NA	NA	2.54611	2.54576	2.49861	2.63722	2.79629	2.52885	2.39935	3.05776
17200557	NA	NA			NA	NA	NA	2.45413	2.31157	2.38113	2.82487	2.49593	2.64828	2.42014	4.03268
17200559	NA	NA			NA	NA	NA	4.70072	3.22015	3.83154	4.2982	4.34258	5.15314	4.46889	4.45333
17200561	NA	NA			NA	NA	NA	1.99833	2.29275	2.31358	2.76809	2.39874	2.22511	2.2245	2.18879
17200563	NA	NA			NA	NA	NA	3.5779	3.47285	3.77449	4.28458	4.32345	3.29395	3.72491	4.28633
17200565	NA	NA			NA	NA	NA	2.83668	2.71496	4.11172	3.55265	3.70061	2.72204	4.06816	3.42814
17200567	NA	NA			NA	NA	NA	2.11939	2.11312	2.06977	3.10723	2.09488	2.2743	1.76254	1.99776
17200569	NA	NA			NA	NA	NA	2.32995	1.85132	2.60287	3.64635	1.94705	1.93798	1.85702	2.44723
17200571	NA	NA			NA	NA	NA	5.70445	3.20062	5.28254	3.9244	3.80887	3.36598	3.7659	3.60948
17200573	NA	NA			NA	NA	NA	6.66669	2.72716	5.02211	4.97236	3.86109	5.05903	3.23321	4.07291
17200575	NA	NA			NA	NA	NA	5.78188	3.23457	3.56751	4.83981	3.53023	3.07212	3.16939	3.19134
17200577	NA	NA			NA	NA	NA	2.04952	2.06325	1.83076	2.17016	2.93844	1.69192	2.22181	1.80952
17200579	NA	NA			NA	NA	NA	3.50368	3.61183	2.76285	3.52826	3.3889	3.62812	3.40659	4.01942
17200581	NA	NA			NA	NA	NA	4.48313	3.38916	2.60462	4.2293	2.90961	4.54009	3.33296	5.48064
17200583	NA	NA			NA	NA	NA	4.88283	4.4428	4.13455	4.34927	4.67137	4.25041	4.9501	4.30024
17200585	NA	NA			NA	NA	NA	2.24596	2.81262	3.40981	4.83797	2.2267	5.80345	3.31377	4.65151
17200587	NA	NA			NA	NA	NA	2.88261	2.94448	2.49187	2.16275	2.53511	2.00745	2.92139	2.47541
17200589	NA	NA			NA	NA	NA	1.74397	1.92189	1.71028	3.31574	1.61931	2.06871	2.12672	1.91725
17200591	NA	NA			NA	NA	NA	2.14838	1.94855	2.12298	2.73179	2.23779	2.07614	2.12586	1.72416
17200593	NA	NA			NA	NA	NA	1.5913	1.88675	1.98742	2.3998	2.21372	2.22929	1.99318	1.99343
17200595	NA	NA			NA	NA	NA	2.19267	2.19276	1.6642	2.06334	2.65365	3.59059	1.99142	1.94818
17200597	NA	NA			NA	NA	NA	3.33968	2.60629	3.99818	3.93704	2.517	3.69267	3.24792	2.98318
17200599	NA	NA			NA	NA	NA	3.32024	4.24078	3.63372	4.36498	3.30545	5.00411	3.73278	3.74952
17200601	NA	NA			NA	NA	NA	3.04538	3.19595	2.9358	3.24869	3.88927	3.35845	3.90053	2.41472
17200603	NA	NA			NA	NA	NA	3.05526	2.01559	2.21999	2.33054	4.00709	2.75768	2.62691	2.17556
17200605	NA	NA			NA	NA	NA	3.55084	4.01527	3.63625	3.65861	4.45708	3.22112	3.5262	3.0024
17200607	NA	NA			NA	NA	NA	2.0128	2.18504	2.0772	2.14764	2.30597	2.77916	2.43207	1.9826
17200609	NA	NA			NA	NA	NA	2.14578	1.93477	1.74731	2.11614	2.61852	2.17433	2.02259	2.27643
17200611	NA	NA			NA	NA	NA	1.90149	1.7395	1.95272	2.13902	2.31683	2.29272	2.33254	1.82087
17200613	NA	NA			NA	NA	NA	2.83105	2.91581	2.93595	3.34227	3.09929	3.55396	3.11799	2.92962
17200615	NA	NA			NA	NA	NA	2.43802	3.25609	3.05661	2.82143	2.4714	2.06287	1.8901	2.34659
17200617	NA	NA			NA	NA	NA	2.83831	3.0301	3.23856	5.25265	3.67337	2.90858	3.09419	2.72965
17200619	NA	NA			NA	NA	NA	7.65198	4.97534	6.34293	7.84071	5.62667	5.00698	4.38764	5.22612
17200621	NA	NA			NA	NA	NA	3.41337	2.33511	2.94383	3.22141	2.52679	3.89847	2.21251	2.83757
17200623	NA	NA			NA	NA	NA	4.73226	6.17269	4.03417	5.63434	4.5216	4.46088	4.86681	4.69765
17200625	NA	NA			NA	NA	NA	2.59959	2.0897	2.01546	3.04268	2.5271	2.32642	2.28506	2.53884
17200627	NA	NA			NA	NA	NA	3.79988	3.93832	3.6338	6.85292	4.26589	4.33871	5.42776	5.31947
17200629	NA	NA			NA	NA	NA	2.09922	2.26685	2.06485	2.8909	2.2817	2.90031	2.24405	2.83139
17200631	NA	NA			NA	NA	NA	2.2844	3.01291	2.74738	2.80902	3.17251	2.42544	2.18387	2.63224
17200633	NA	NA			NA	NA	NA	5.02969	4.10478	4.51253	4.61952	4.82271	4.2865	4.80524	4.46731
17200635	NA	NA			NA	NA	NA	2.24147	1.8457	1.89459	2.04365	1.77444	1.80554	1.95705	1.93934
17200637	NA	NA			NA	NA	NA	2.11688	2.67174	2.03474	3.45448	3.06815	1.80255	3.82468	2.3304
17200639	NA	NA			NA	NA	NA	1.78413	1.94917	2.25239	2.43665	2.45894	3.36703	2.57369	2.03186
17200641	NA	NA			NA	NA	NA	2.73065	1.96284	1.89078	1.74727	2.15869	2.27347	1.98164	1.75793
17200643	NA	NA			NA	NA	NA	2.1388	2.60252	1.81348	2.01566	2.46302	1.89485	2.11542	1.6872
17200645	NA	NA			NA	NA	NA	2.22853	2.19151	1.9126	1.86496	1.77358	2.15595	3.30539	1.79092
17200647	NA	NA			NA	NA	NA	2.75728	2.40123	2.21589	2.25376	2.23465	2.98672	4.62887	2.59478
17200649	NA	NA			NA	NA	NA	3.36561	6.3258	5.77808	5.89754	4.56613	5.50552	4.67489	6.75309
17200651	NA	NA			NA	NA	NA	3.92395	4.34983	1.63987	2.02027	2.02609	2.00667	2.49422	2.19791
17200653	NA	NA			NA	NA	NA	2.82161	3.22661	2.91929	1.89455	2.38963	2.81876	2.31112	2.3959
17200655	NA	NA			NA	NA	NA	2.04895	1.71917	1.81952	2.34074	1.60847	2.23729	3.84401	1.71955
17200657	NA	NA			NA	NA	NA	4.14004	2.86896	2.25848	3.0184	3.14778	3.27261	3.39488	2.74215
17200659	NA	NA			NA	NA	NA	2.21427	2.2636	2.50343	2.4121	2.97136	3.00243	2.4788	2.6329
17200661	NA	NA			NA	NA	NA	2.1447	4.53429	2.59514	2.01596	1.97543	1.98231	1.8901	1.92791
17200663	NA	NA			NA	NA	NA	4.4875	3.654	2.94152	3.85546	2.78792	3.49231	3.27286	2.73912
17200665	NA	NA			NA	NA	NA	1.93796	3.35155	2.57731	2.57191	2.71874	2.40745	2.31426	2.12935
17200667	NA	NA			NA	NA	NA	2.36946	3.31564	3.0781	3.60937	2.21786	1.96787	2.16242	2.03813
17200669	NA	NA			NA	NA	NA	2.37948	2.36213	2.52341	2.64904	2.12079	1.90927	2.15012	2.0179
17200671	NA	NA			NA	NA	NA	1.4298	1.56261	1.74653	1.83274	1.43234	1.98132	1.67202	1.55867
17200673	NA	NA			NA	NA	NA	3.01893	2.7909	2.78451	3.6362	2.877	2.49941	2.90158	3.05846
17200675	NA	NA			NA	NA	NA	3.15728	3.25609	2.87637	4.48581	3.6669	3.06871	2.81787	2.8433
17200677	NA	NA			NA	NA	NA	2.3017	2.7198	2.07783	2.13628	2.8703	2.4682	1.83718	1.96108
17200679	NA	NA			NA	NA	NA	1.83523	1.78891	1.86668	1.81685	2.81107	1.75754	1.76067	1.66601
17200681	NA	NA			NA	NA	NA	3.4984	2.31247	1.91496	2.78464	3.1995	2.15766	2.66007	2.72051
17200683	NA	NA			NA	NA	NA	2.5258	2.81254	2.74938	2.59185	2.82274	1.99429	2.60746	3.73379
17200685	NA	NA			NA	NA	NA	3.27107	3.1968	8.04839	3.38862	4.40536	2.6609	3.73031	3.73452
17200687	NA	NA			NA	NA	NA	1.95733	2.72113	2.61989	2.51269	2.17133	2.57254	2.58344	2.42063
17200689	NA	NA			NA	NA	NA	4.14785	2.56632	3.04103	2.16517	3.89007	2.95578	3.0494	5.57006
17200691	NA	NA			NA	NA	NA	5.5916	5.04995	6.28886	5.47912	5.39688	5.22314	5.73017	5.86744
17200693	NA	NA			NA	NA	NA	3.46378	4.97894	4.85433	3.84148	4.87492	3.64475	3.93724	3.30445
17200695	NA	NA			NA	NA	NA	3.28236	2.99796	2.63878	4.28189	4.57653	2.88953	3.51358	3.31977
17200697	NA	NA			NA	NA	NA	7.45398	5.31751	6.55019	7.19299	5.40891	4.21106	6.05942	7.41109
17200699	NA	NA			NA	NA	NA	3.42627	3.27115	3.67347	3.78791	2.97141	3.93885	3.86193	4.04853
17200701	NA	NA			NA	NA	NA	1.8064	2.02062	1.54909	1.61815	1.61402	1.60112	1.6269	1.57362
17200703	NA	NA			NA	NA	NA	2.58371	4.07843	2.08592	5.97334	2.8577	1.84331	1.794	2.0098
17200705	NA	NA			NA	NA	NA	3.6177	2.80454	3.96628	5.75824	3.6822	2.67564	4.44062	4.96322
17200707	NA	NA			NA	NA	NA	6.18122	6.36916	5.93152	7.13406	4.60111	5.2149	6.50006	4.47622
17200709	NA	NA			NA	NA	NA	6.39887	5.54639	3.64298	3.80232	4.02688	5.35282	4.16616	4.51181
17200711	NA	NA			NA	NA	NA	5.57212	3.91431	3.56058	5.55301	4.84143	5.22213	4.47213	5.05093
17200713	NA	NA			NA	NA	NA	3.02104	3.03567	3.05791	3.28541	2.63933	4.31219	2.68069	4.22663
17200715	NA	NA			NA	NA	NA	3.12907	3.20721	2.79534	2.99728	3.02321	3.20879	3.24494	3.188
17200717	NA	NA			NA	NA	NA	3.54616	3.08474	2.69775	5.34702	2.19434	2.6237	2.14476	2.87811
17200719	NA	NA			NA	NA	NA	4.01748	5.03599	4.39459	4.85253	4.07355	3.5205	4.18281	4.37208
17200721	NA	NA			NA	NA	NA	2.45429	2.60316	2.41024	2.76507	2.4383	2.44041	2.89484	2.67902
17200723	NA	NA			NA	NA	NA	2.7269	2.50947	2.97744	3.55479	2.98409	2.96627	2.82951	2.99314
17200725	NA	NA			NA	NA	NA	1.77224	1.81168	1.90139	1.69456	1.62596	2.04256	2.38103	2.47722
17200727	NA	NA			NA	NA	NA	3.50069	3.52899	3.38923	3.31341	3.69549	3.14366	3.68103	3.72623
17200729	NA	NA			NA	NA	NA	4.07139	3.71398	4.47885	5.02398	4.68253	3.87121	4.10732	4.47204
17200731	NA	NA			NA	NA	NA	2.64519	2.20533	1.97505	2.44723	2.40301	2.38662	2.04445	1.99922
17200733	NA	NA			NA	NA	NA	2.97854	2.18078	2.15395	6.4465	2.41344	2.76501	2.30136	2.39712
17200735	NA	NA			NA	NA	NA	2.00079	1.90853	2.03745	2.21066	2.09853	1.87211	2.29887	2.52454
17200737	NA	NA			NA	NA	NA	2.65228	3.49606	1.7943	4.22662	3.20515	2.76773	3.14697	1.94059
17200739	NA	NA			NA	NA	NA	2.69543	6.19837	2.8187	3.31853	2.60553	4.64577	2.84425	2.86599
17200741	NA	NA			NA	NA	NA	3.62358	2.86945	2.81019	4.09709	3.8069	2.8043	2.79545	2.78214
17200743	NA	NA			NA	NA	NA	2.27098	2.18686	2.02236	2.29691	2.84468	2.70236	2.17373	2.42021
17200745	NA	NA			NA	NA	NA	4.58532	3.39923	2.69625	3.273	3.20877	3.90179	3.93419	5.71102
17200747	NA	NA			NA	NA	NA	2.36619	2.71731	2.03732	2.03393	2.23181	1.8037	2.04311	2.1797
17200749	NA	NA			NA	NA	NA	4.02726	4.33434	4.00233	4.20729	3.96031	4.27427	4.44235	4.07044
17200751	NA	NA			NA	NA	NA	1.74003	1.67483	1.73645	1.64803	1.90403	2.23306	1.84764	2.41552
17200753	NA	NA			NA	NA	NA	2.6326	2.28376	3.62534	2.25945	3.0146	2.55396	2.40606	2.84212
17200755	NA	NA			NA	NA	NA	3.70835	3.62687	3.88375	4.48676	3.28508	4.83109	4.04453	3.25971
17200757	NA	NA			NA	NA	NA	2.04397	1.65903	1.64639	1.98323	2.27284	2.63766	3.12757	1.92001
17200759	NA	NA			NA	NA	NA	2.08119	3.83286	2.87431	2.21226	1.97006	2.39149	3.6056	2.69283
17200761	NA	NA			NA	NA	NA	2.11908	2.29261	2.10352	2.15784	2.33239	4.17831	2.08257	2.49302
17200763	NA	NA			NA	NA	NA	3.42645	1.7903	2.31767	2.60719	2.25339	3.19402	2.61773	1.86421
17200765	NA	NA			NA	NA	NA	2.52811	4.65342	1.87193	2.00417	2.81959	2.02173	2.23709	2.01801
17200767	NA	NA			NA	NA	NA	2.32912	2.63204	2.32582	5.43832	3.12337	2.22046	2.77717	2.16388
17200769	NA	NA			NA	NA	NA	1.82748	1.9376	1.83485	2.18885	1.99572	2.15788	1.79909	2.00522
17200771	NA	NA			NA	NA	NA	2.19447	1.98958	2.26543	2.12685	1.85449	2.40202	2.38769	2.35463
17200773	NA	NA			NA	NA	NA	6.34132	4.59369	3.84132	5.83064	5.01196	3.89192	4.46028	4.70827
17200775	NA	NA			NA	NA	NA	2.90783	2.13622	5.37747	2.12017	2.39743	1.66777	1.82494	2.37667
17200777	NA	NA			NA	NA	NA	3.44296	2.43954	3.72351	4.96657	2.35238	3.53835	3.50719	3.36976
17200779	NA	NA			NA	NA	NA	2.20044	1.63617	1.82265	5.84313	1.59353	1.58582	1.73615	1.98865
17200781	NA	NA			NA	NA	NA	1.92515	2.23376	1.75774	1.8145	2.18625	1.95168	2.07319	1.88494
17200783	NA	NA			NA	NA	NA	2.01116	2.18943	2.45262	2.35456	2.48374	1.86054	2.19222	2.74942
17200785	NA	NA			NA	NA	NA	5.26838	4.20791	5.47996	4.52484	3.86436	4.38007	4.73103	5.60255
17200787	NA	NA			NA	NA	NA	3.80189	2.8514	3.21	3.19493	3.35373	2.88931	6.77182	2.47047
17200789	NA	NA			NA	NA	NA	2.70518	2.20521	2.97194	4.0254	2.76537	3.23993	4.76231	2.25525
17200791	NA	NA			NA	NA	NA	3.27403	4.07666	4.39012	4.22824	3.86594	3.85047	4.04579	4.46988
17200793	NA	NA			NA	NA	NA	3.42302	4.26846	3.16219	4.20076	2.21527	2.04832	4.16073	4.40952
17200795	NA	NA			NA	NA	NA	4.82119	5.03148	4.90714	4.61891	2.89425	5.50635	3.05481	4.48185
17200797	NA	NA			NA	NA	NA	6.11038	4.77981	5.16406	5.3335	5.5586	5.32852	5.11377	6.53997
17200799	NA	NA			NA	NA	NA	2.88837	2.75069	2.92904	5.2802	2.96377	3.21282	2.42624	3.82907
17200801	NA	NA			NA	NA	NA	5.717	4.44459	4.32736	6.50275	4.4507	4.31735	4.47179	3.7517
17200803	NA	NA			NA	NA	NA	3.15732	2.25523	1.86122	2.43005	2.30499	2.18266	1.79388	1.81938
17200805	NA	NA			NA	NA	NA	3.7539	2.20577	1.9192	3.95791	2.48413	2.55862	2.06425	2.69615
17200807	NA	NA			NA	NA	NA	7.64021	6.83144	6.54994	7.57335	6.88827	6.37883	6.75755	7.22656
17200809	NA	NA			NA	NA	NA	2.26627	2.01486	1.83668	2.39999	2.35035	1.93578	1.8518	3.6251
17200811	NA	NA			NA	NA	NA	4.31877	4.09597	4.04638	4.13365	4.79499	4.16351	4.22293	5.24313
17200813	NA	NA			NA	NA	NA	4.96779	4.16004	5.14437	4.88787	5.6304	4.32347	4.68444	5.82742
17200815	NA	NA			NA	NA	NA	4.50724	3.70224	3.31144	3.17308	5.34568	4.03609	3.5316	5.07839
17200817	NA	NA			NA	NA	NA	6.74876	5.64394	6.61583	5.78372	7.14058	6.57093	6.26756	7.32065
17200819	NA	NA			NA	NA	NA	2.30901	2.93411	2.29231	2.59061	2.46593	2.23052	2.51654	2.04084
17200821	NA	NA			NA	NA	NA	4.49484	4.41854	4.45059	6.73743	4.05438	4.52439	4.30982	4.08658
17200823	NA	NA			NA	NA	NA	4.98396	4.87514	5.26523	6.05692	5.15977	4.67308	5.15437	4.86574
17200827	NA	NA			NA	NA	NA	2.29712	2.60541	2.99091	3.79525	2.80317	2.87406	3.16312	4.61579
17200829	NA	NA			NA	NA	NA	2.06465	2.42244	1.87279	3.41285	4.5868	1.78413	2.16634	2.28595
17200831	NA	NA			NA	NA	NA	2.12928	2.23314	2.70888	3.31538	2.67481	4.07787	2.96783	2.918
17200833	NA	NA			NA	NA	NA	3.6256	4.39604	5.34714	5.62636	6.00085	5.2275	4.86646	4.54599
17200835	NA	NA			NA	NA	NA	1.99792	2.13892	1.77075	2.93562	3.00813	3.08697	2.08641	2.15245
17200837	NA	NA			NA	NA	NA	4.00287	2.57328	3.92903	3.76687	4.06501	3.63359	3.76131	3.97731
17200839	NA	NA			NA	NA	NA	2.61164	2.9819	2.73093	2.43685	2.45048	3.34132	2.95114	3.93429
17200843	NA	NA			NA	NA	NA	2.20477	1.81587	2.51693	2.45425	1.87571	3.29489	2.14105	3.85546
17200845	NA	NA			NA	NA	NA	2.06163	2.42239	2.42931	2.05955	2.25901	3.04637	2.47007	2.78711
17200847	NA	NA			NA	NA	NA	3.97959	3.83349	2.95808	3.81165	3.88118	3.20505	4.07266	3.32141
17200849	NA	NA			NA	NA	NA	2.86208	2.97719	2.58373	3.01133	2.7772	2.7927	2.85173	3.77307
17200851	NA	NA			NA	NA	NA	2.75571	2.49217	3.39245	3.27211	2.33101	3.51846	3.45921	3.53848
17200853	NA	NA			NA	NA	NA	3.66582	4.24333	4.19921	3.82182	4.4324	4.0315	4.38246	3.89662
17200855	NA	NA			NA	NA	NA	3.70152	5.69046	5.06927	5.39211	3.80892	4.45273	3.13689	4.871
17200857	NA	NA			NA	NA	NA	5.00303	2.50571	2.62781	3.63498	2.65187	3.72407	2.97327	2.38168
17200859	NA	NA			NA	NA	NA	2.10346	2.04993	2.3767	2.97789	2.42585	2.16387	2.23859	2.42119
17200861	NA	NA			NA	NA	NA	1.69807	1.76585	1.592	2.09877	1.6004	2.0282	1.48704	3.45245
17200863	NA	NA			NA	NA	NA	5.17153	2.58688	2.27144	2.79155	3.76457	3.6417	2.76343	3.93349
17200865	NA	NA			NA	NA	NA	5.40779	3.72862	4.06598	5.16541	5.16298	5.17127	5.35467	4.87481
17200867	NA	NA			NA	NA	NA	2.00732	1.82966	1.7923	2.07673	1.90407	2.09354	1.85417	2.20739
17200869	NA	NA			NA	NA	NA	4.34623	2.20788	1.79656	2.31513	3.71289	2.04049	1.9999	2.28055
17200871	NA	NA			NA	NA	NA	2.74849	2.81944	2.48814	2.23781	2.44489	2.44959	3.69118	2.39494
17200873	NA	NA			NA	NA	NA	4.63707	2.91704	3.11094	6.57957	3.00771	3.20674	2.54219	4.07672
17200875	NA	NA			NA	NA	NA	4.93055	4.209	4.56223	5.22969	4.85854	5.27901	4.80758	6.39852
17200877	NA	NA			NA	NA	NA	3.1735	3.46464	3.59155	3.99865	3.11053	2.64497	3.31626	2.29322
17200879	NA	NA			NA	NA	NA	3.26468	2.85176	4.24152	7.22196	3.48977	4.68037	3.88268	4.37945
17200881	NA	NA			NA	NA	NA	4.02618	2.32496	3.3021	3.43382	1.81643	3.06871	2.25765	3.19633
17200883	NA	NA			NA	NA	NA	3.97294	2.8335	3.64033	3.81507	3.81285	3.522	3.52459	4.21816
17200885	NA	NA			NA	NA	NA	3.40727	2.71883	3.16043	3.32762	3.31407	3.45787	3.28282	3.43732
17200887	NA	NA			NA	NA	NA	2.34419	2.1593	1.84274	2.02075	2.19426	2.15413	1.77425	1.53472
17200889	NA	NA			NA	NA	NA	3.17285	3.2917	2.62083	4.41309	2.89307	3.17482	2.8097	2.27099
17200891	NA	NA			NA	NA	NA	3.92803	3.79689	4.08764	3.97548	4.85548	3.40461	3.22055	6.61552
17200893	NA	NA			NA	NA	NA	5.04771	4.26678	4.65586	3.7517	5.97483	3.9993	3.64803	6.50066
17200895	NA	NA			NA	NA	NA	7.98109	6.80542	6.30279	6.68401	7.55728	7.20575	7.15703	7.0431
17200897	NA	NA			NA	NA	NA	4.01049	3.96937	3.58093	3.74868	4.58344	3.40066	3.95288	3.842
17200899	NA	NA			NA	NA	NA	3.9731	4.32694	4.33604	4.3411	3.88602	4.72817	4.26708	3.94014
17200901	NA	NA			NA	NA	NA	1.86057	2.22132	2.10194	2.38266	2.07207	1.8944	1.92601	1.74831
17200903	NA	NA			NA	NA	NA	1.76771	2.43688	1.96359	2.65545	2.30595	1.9514	2.43294	2.23323
17200905	NA	NA			NA	NA	NA	2.86636	4.47935	2.73943	4.93823	2.64392	3.802	3.40048	4.72613
17200907	NA	NA			NA	NA	NA	2.15759	2.91574	1.93763	2.49335	2.99891	1.86969	2.27102	2.14304
17200909	NA	NA			NA	NA	NA	3.51502	2.83046	2.79888	3.35843	4.54453	2.91742	2.97363	2.81337
17200911	NA	NA			NA	NA	NA	3.16019	2.86379	2.72316	5.41803	3.19499	2.68775	2.90525	3.59336
17200913	NA	NA			NA	NA	NA	4.9666	5.3276	3.24458	5.37097	3.52233	3.72521	4.17302	3.71246
17200915	NA	NA			NA	NA	NA	2.63641	2.518	2.85195	5.5841	3.43789	3.35348	2.33404	3.47021
17200917	NA	NA			NA	NA	NA	2.12044	2.08955	2.45437	2.43353	1.96268	2.13747	2.30133	1.93314
17200919	NA	NA			NA	NA	NA	3.71359	2.36916	2.60716	4.89879	2.93698	3.67787	3.59085	2.50825
17200921	NA	NA			NA	NA	NA	2.33344	2.40077	2.08422	2.53408	2.69712	2.3637	2.676	2.07479
17200923	NA	NA			NA	NA	NA	2.51315	2.56321	3.59288	3.09086	2.58023	3.51715	2.85222	2.28113
17200925	NA	NA			NA	NA	NA	2.46743	2.81302	3.08553	3.35156	2.62447	3.6207	3.18055	3.12334
17200927	NA	NA			NA	NA	NA	2.89016	2.58006	3.14217	4.06066	3.12991	3.42894	3.08347	2.95706
17200929	NA	NA			NA	NA	NA	1.87815	2.75994	2.12969	2.26464	3.4869	3.08015	2.31475	2.26818
17200931	NA	NA			NA	NA	NA	4.69403	2.69167	2.52376	5.48289	3.35331	2.54198	5.08322	2.43025
17200933	NA	NA			NA	NA	NA	4.22538	2.04544	2.2984	4.11497	2.80639	2.17217	3.60091	2.23666
17200935	NA	NA			NA	NA	NA	4.44373	2.49961	2.76802	6.26676	2.55019	3.26765	4.47712	3.65269
17200937	NA	NA			NA	NA	NA	4.17481	2.32384	1.68069	5.53788	1.92276	2.08974	2.42447	2.09626
17200939	NA	NA			NA	NA	NA	3.85028	3.36503	3.11267	4.31849	3.66849	3.27133	3.97517	3.282
17200941	NA	NA			NA	NA	NA	2.69906	2.86589	1.94216	1.81161	1.99538	2.11406	1.85008	1.86128
17200943	NA	NA			NA	NA	NA	3.65649	4.27198	3.39281	3.15251	3.81985	3.52433	3.16514	3.19852
17200945	NA	NA			NA	NA	NA	2.58544	2.612	2.57961	3.17	2.6852	2.31374	3.13779	2.33138
17200947	NA	NA			NA	NA	NA	2.17624	3.72523	2.19699	4.5254	2.65233	2.62071	2.22289	2.86163
17200949	NA	NA			NA	NA	NA	2.80105	3.25329	2.49601	4.97153	2.79736	2.69782	3.56071	2.06885
17200951	NA	NA			NA	NA	NA	2.0428	1.94696	1.99688	3.27401	1.8207	1.81523	2.34785	2.05349
17200953	NA	NA			NA	NA	NA	2.23969	2.23735	2.40466	2.31101	2.82483	1.93446	2.59988	2.16656
17200955	NA	NA			NA	NA	NA	8.43084	8.36282	8.47534	8.41916	8.21567	8.08382	8.4964	8.73485
17200957	NA	NA			NA	NA	NA	4.40168	3.39623	3.99372	4.42596	3.65904	3.33769	4.36223	4.3456
17200959	NA	NA			NA	NA	NA	3.04476	3.10052	3.91714	2.46447	2.64954	2.71654	6.1897	2.75542
17200961	NA	NA			NA	NA	NA	2.60196	2.50559	3.3491	2.58053	2.76683	3.15534	3.19962	2.29629
17200963	NA	NA			NA	NA	NA	2.57705	4.55228	3.24434	4.45747	2.70969	3.69095	3.10994	2.38618
17200965	NA	NA			NA	NA	NA	2.19134	2.43173	2.15337	3.84567	2.41249	2.4405	2.63779	2.91373
17200967	NA	NA			NA	NA	NA	3.11071	2.34972	2.19834	2.96684	2.62228	2.54647	2.81505	2.40479
17200969	NA	NA			NA	NA	NA	3.92646	2.75899	3.20284	4.05489	3.67587	3.65176	3.90109	2.7288
17200971	NA	NA			NA	NA	NA	2.55183	2.5583	2.58187	2.60114	2.79777	2.38602	2.57786	2.48072
17200973	NA	NA			NA	NA	NA	2.91845	2.62221	2.26902	2.9453	3.4522	3.92996	3.08148	3.07796
17200975	NA	NA			NA	NA	NA	2.41827	4.55628	3.2716	2.83199	3.04972	2.92282	3.28656	2.83472
17200977	NA	NA			NA	NA	NA	3.75251	2.30077	4.16573	3.50146	3.55626	3.20541	3.96765	4.42182
17200979	NA	NA			NA	NA	NA	2.7332	3.41524	1.99791	3.18505	2.22677	3.49	1.99834	2.19797
17200981	NA	NA			NA	NA	NA	2.84093	1.76426	1.96552	2.82804	1.58782	2.3048	2.05362	2.36319
17200983	NA	NA			NA	NA	NA	1.69078	2.48236	1.84244	2.06376	2.36028	1.76941	1.8155	1.87665
17200985	NA	NA			NA	NA	NA	4.01182	3.78685	5.1448	4.53102	4.83011	2.9983	3.38085	2.89184
17200987	NA	NA			NA	NA	NA	2.33111	2.49667	3.88443	3.5232	2.39055	2.53398	2.25357	2.17303
17200989	NA	NA			NA	NA	NA	2.72827	2.9146	2.5363	3.37102	2.63422	3.76154	3.51723	2.9076
17200991	NA	NA			NA	NA	NA	2.28711	2.91288	3.58565	3.30998	2.17316	3.40319	4.86336	3.09412
17200993	NA	NA			NA	NA	NA	2.93468	3.66172	3.19991	3.55731	3.39785	3.42894	3.42158	3.51478
17200995	NA	NA			NA	NA	NA	2.54449	1.94033	2.07041	2.34907	2.63286	2.24311	1.96728	2.07017
17200997	NA	NA			NA	NA	NA	4.83068	4.03916	4.57991	4.07157	4.63974	4.31386	4.55766	5.14159
17200999	NA	NA			NA	NA	NA	2.68607	3.2186	2.57291	3.45864	2.55908	2.4254	2.50193	2.34543
17201001	NA	NA			NA	NA	NA	1.96322	1.97272	2.05525	6.01024	2.12428	2.55995	2.32279	2.2004
17201003	NA	NA			NA	NA	NA	2.79509	3.89155	4.13508	3.31691	2.56601	3.81196	5.7546	3.16348
17201005	NA	NA			NA	NA	NA	2.52226	2.15305	2.6579	2.10338	3.61335	2.34529	1.54701	2.47186
17201007	NA	NA			NA	NA	NA	3.27518	3.79693	2.63475	2.69114	3.76306	2.323	2.27964	4.46824
17201009	NA	NA			NA	NA	NA	2.72523	3.1284	2.86629	3.62473	4.8581	3.03614	3.14336	4.69359
17201011	NA	NA			NA	NA	NA	6.46442	4.41569	5.60176	5.09779	5.48952	5.53512	6.9768	7.29236
17201013	NA	NA			NA	NA	NA	5.25323	3.41326	2.38926	2.6109	3.37423	4.69738	5.18736	4.76005
17201015	NA	NA			NA	NA	NA	3.52932	2.70399	2.15927	2.04238	2.54459	1.75968	1.94927	2.25883
17201017	NA	NA			NA	NA	NA	4.84641	2.69631	2.56017	2.80043	3.07473	2.848	3.15803	2.40201
17201019	NA	NA			NA	NA	NA	2.61957	3.64868	2.64904	2.97081	2.31848	2.56424	3.86275	2.4276
17201021	NA	NA			NA	NA	NA	3.15653	3.49701	3.30437	3.01225	3.03969	2.90396	2.99535	4.06775
17201023	NA	NA			NA	NA	NA	9.64868	9.6648	9.99221	10.2858	9.62102	10.1092	10.0122	10.0654
17201025	NA	NA			NA	NA	NA	4.57119	4.51812	3.96313	2.98983	4.22427	3.58698	3.54467	4.51627
17201027	NA	NA			NA	NA	NA	5.4419	4.79962	4.2206	5.60226	4.11805	4.30865	5.14419	4.1287
17201029	NA	NA			NA	NA	NA	2.88135	2.32758	2.31262	1.99277	2.78658	2.10031	1.92748	1.96496
17201031	NA	NA			NA	NA	NA	4.35572	3.32666	3.30032	4.532	3.91826	3.89264	3.44889	3.24432
17201033	NA	NA			NA	NA	NA	4.95255	4.93418	5.34274	5.1026	4.85608	4.56552	5.13902	4.96049
17201037	NA	NA			NA	NA	NA	4.10466	2.29056	3.01575	2.83124	2.3132	3.05054	2.6962	2.84303
17201039	NA	NA			NA	NA	NA	3.44843	3.14205	2.7996	3.54097	3.55966	3.18386	3.67325	2.88077
17201041	NA	NA			NA	NA	NA	6.68005	5.77947	6.29348	6.40245	5.9107	6.19572	6.40302	6.55293
17201043	NA	NA			NA	NA	NA	4.3106	4.86332	4.3637	3.73874	3.90758	4.34237	3.05553	4.74479
17201045	NA	NA			NA	NA	NA	3.18743	2.18219	2.34916	4.41973	4.60317	2.0553	2.43032	2.32853
17201047	NA	NA			NA	NA	NA	2.86539	2.95464	5.9499	3.03728	3.96457	3.02096	2.75852	2.44221
17201049	NA	NA			NA	NA	NA	4.05125	2.90708	1.8554	5.12408	2.61867	2.19719	1.99726	4.48792
17201051	NA	NA			NA	NA	NA	2.26548	1.9099	1.89531	1.94395	2.66471	1.96161	2.38293	1.90934
17201053	NA	NA			NA	NA	NA	2.20865	2.89933	3.44521	2.69377	2.67075	3.40264	2.55725	2.72046
17201055	NA	NA			NA	NA	NA	4.76214	4.22199	6.08944	4.65419	4.96282	4.18702	4.64452	4.51326
17201057	NA	NA			NA	NA	NA	1.89757	1.9427	1.49701	1.72639	2.2733	1.57825	1.849	1.61297
17201059	NA	NA			NA	NA	NA	3.26341	3.55002	3.18197	3.36974	2.69374	2.92905	2.59847	2.57592
17201061	NA	NA			NA	NA	NA	6.1254	4.4443	3.87328	4.12689	5.36487	5.71703	3.14941	6.76558
17201063	NA	NA			NA	NA	NA	2.8098	2.54683	3.25333	2.91827	3.15012	2.70872	2.50191	3.10483
17201065	NA	NA			NA	NA	NA	2.74686	2.13819	1.95134	2.42145	2.26017	2.31553	2.6004	2.48191
17201067	NA	NA			NA	NA	NA	2.97201	3.35832	3.04562	3.6799	2.95453	3.26751	4.23652	3.50943
17201069	NA	NA			NA	NA	NA	3.86567	3.9457	5.08993	4.32267	3.92537	3.83725	3.70552	3.73366
17201071	NA	NA			NA	NA	NA	2.27173	2.36121	2.98825	2.37223	3.33022	1.97451	2.50802	1.9539
17201073	NA	NA			NA	NA	NA	3.25473	3.53645	4.33979	3.90876	3.25814	2.71445	3.55738	2.82868
17201075	NA	NA			NA	NA	NA	3.42041	2.90054	3.15442	2.71699	3.04623	2.81158	2.31775	2.30191
17201077	NA	NA			NA	NA	NA	2.65977	3.07182	2.88363	3.26374	3.31079	2.77637	2.68564	2.24289
17201079	NA	NA			NA	NA	NA	5.52979	5.75237	6.88779	5.91093	5.30857	5.52332	3.98934	5.71271
17201081	NA	NA			NA	NA	NA	8.28295	5.79462	7.52734	8.0625	6.15295	7.49748	6.01467	7.39513
17201083	NA	NA			NA	NA	NA	3.58163	3.17354	2.22298	3.41564	3.21719	2.96494	2.19086	3.59477
17201085	NA	NA			NA	NA	NA	2.64006	2.12792	2.26493	2.51343	2.49854	2.99491	2.29113	2.312
17201087	NA	NA			NA	NA	NA	4.69835	4.51096	9.36243	2.97971	5.13695	4.51587	3.17714	3.25583
17201089	NA	NA			NA	NA	NA	4.18042	4.36215	4.57901	4.22788	4.12519	3.86905	4.18442	4.21209
17201091	NA	NA			NA	NA	NA	3.91662	3.64998	2.92155	2.44875	2.70458	3.13723	2.50109	3.37433
17201093	NA	NA			NA	NA	NA	2.84412	3.16042	2.59899	3.14639	2.36528	3.33642	2.4853	2.78317
17201095	NA	NA			NA	NA	NA	2.1891	2.2381	2.6753	2.91727	1.94514	3.09812	2.11605	2.3108
17201097	NA	NA			NA	NA	NA	2.28029	1.83344	1.82724	2.76814	2.17394	2.60734	1.90609	2.50398
17201099	NA	NA			NA	NA	NA	1.78208	1.92661	2.07622	2.08634	2.16545	1.81766	1.82579	1.79051
17201101	NA	NA			NA	NA	NA	3.10586	1.98157	3.1903	2.06587	2.29615	2.50781	2.11608	2.43371
17201103	NA	NA			NA	NA	NA	2.48444	2.1318	1.82465	2.68208	2.52765	2.64604	2.64356	2.26269
17201105	NA	NA			NA	NA	NA	3.84808	3.19605	2.61769	4.64275	3.06092	2.391	3.19158	2.46234
17201107	NA	NA			NA	NA	NA	2.30391	2.94588	2.35589	1.95008	2.17529	2.00579	2.21478	4.04966
17201109	NA	NA			NA	NA	NA	2.08663	2.36501	2.09802	2.03249	2.25659	2.29247	2.30511	2.08411
17201111	NA	NA			NA	NA	NA	1.74942	1.83344	2.99284	1.95083	3.45806	2.0432	2.04244	2.3174
17201113	NA	NA			NA	NA	NA	1.82691	3.12631	2.64417	2.83396	2.18687	1.96147	1.66799	1.80111
17201115	NA	NA			NA	NA	NA	2.72963	2.84696	2.27832	2.81205	2.00616	2.15488	2.0639	2.24273
17201117	NA	NA			NA	NA	NA	3.2472	2.58051	2.66147	4.43273	2.85566	4.80037	2.57155	3.12828
17201119	NA	NA			NA	NA	NA	6.88076	6.41399	5.88018	5.88998	5.93465	6.09958	5.32251	5.62747
17201121	NA	NA			NA	NA	NA	2.36402	2.62314	1.728	2.28802	2.05301	1.91964	1.89861	2.03441
17201123	NA	NA			NA	NA	NA	6.23799	3.75531	3.12368	5.73451	4.61976	4.3446	2.74063	6.01953
17201125	NA	NA			NA	NA	NA	1.62376	1.63399	1.6126	1.81701	2.43139	2.48294	1.87261	1.83798
17201127	NA	NA			NA	NA	NA	2.05778	2.1425	2.28235	2.06174	3.65922	2.32769	2.37429	2.12638
17201129	NA	NA			NA	NA	NA	5.33803	5.32716	3.6673	4.3548	4.33391	3.70505	4.4975	4.00494
17201131	NA	NA			NA	NA	NA	3.75164	3.6586	3.17292	2.98203	3.4911	2.77052	3.17545	3.82891
17201133	NA	NA			NA	NA	NA	2.59784	2.38115	2.27464	3.67164	2.30975	2.65816	2.23606	3.34467
17201135	NA	NA			NA	NA	NA	2.52847	2.90194	2.12421	3.56127	3.07782	2.2532	2.44108	2.14123
17201137	NA	NA			NA	NA	NA	2.53254	3.03446	2.28404	2.16102	3.54536	2.51895	2.55793	2.05914
17201139	NA	NA			NA	NA	NA	4.51798	4.64958	5.51305	5.45685	4.31113	4.89717	5.06489	6.27791
17201141	NA	NA			NA	NA	NA	3.09835	2.80073	3.29951	2.76703	1.66628	2.59727	2.90708	2.71387
17201143	NA	NA			NA	NA	NA	2.42806	3.82801	2.04745	1.98708	2.06134	1.97117	1.84816	2.13661
17201145	NA	NA			NA	NA	NA	2.96152	3.32326	2.51425	3.38856	3.52221	3.72943	2.94499	3.20518
17201147	NA	NA			NA	NA	NA	2.01642	2.40265	1.81875	1.99672	3.39422	1.77614	2.16726	4.18978
17201149	NA	NA			NA	NA	NA	2.94298	2.74726	3.15209	2.47719	4.06212	2.55411	2.49162	4.41898
17201151	NA	NA			NA	NA	NA	2.15732	1.82858	2.05282	2.00326	2.1206	2.88633	1.91062	1.88799
17201153	NA	NA			NA	NA	NA	2.76268	3.11187	2.65109	3.49894	3.20456	2.93807	3.20127	3.56559
17201155	NA	NA			NA	NA	NA	4.57421	4.49986	4.60188	5.19048	4.7516	3.93264	4.76659	4.57172
17201157	NA	NA			NA	NA	NA	2.4752	2.45168	2.99284	2.69455	2.42277	2.28509	2.56649	2.29231
17201159	NA	NA			NA	NA	NA	3.58683	3.17413	4.8495	2.60623	2.62214	3.90979	3.37199	3.42291
17201161	NA	NA			NA	NA	NA	1.83481	2.15415	1.89537	1.93838	2.50267	2.03212	1.86479	1.82499
17201163	NA	NA			NA	NA	NA	1.99875	2.93386	2.0237	2.75106	3.03818	2.86156	2.41017	2.31185
17201165	NA	NA			NA	NA	NA	2.35826	2.46285	3.17176	3.9318	3.14778	2.89336	2.36598	2.81341
17201167	NA	NA			NA	NA	NA	2.14554	1.90719	2.24874	2.58642	2.23602	2.73842	1.93681	3.08151
17201169	NA	NA			NA	NA	NA	2.51955	2.02222	2.15833	2.2898	2.65462	2.68424	2.17006	2.5562
17201171	NA	NA			NA	NA	NA	1.68375	2.43613	2.56717	2.1806	2.38956	2.04963	1.79858	2.43973
17201173	NA	NA			NA	NA	NA	2.21912	2.72015	2.20242	2.09649	2.57581	2.06924	2.0136	3.09319
17201175	NA	NA			NA	NA	NA	3.55748	3.79706	4.64979	4.08043	3.77902	4.15008	3.62209	4.5044
17201177	NA	NA			NA	NA	NA	1.78087	1.87927	1.61276	1.76874	1.99004	2.32501	2.12286	1.88568
17201179	NA	NA			NA	NA	NA	1.7952	1.84733	1.59669	1.6915	2.03047	1.97322	1.58851	1.8911
17201181	NA	NA			NA	NA	NA	2.15629	2.06763	2.36177	2.89359	3.02735	2.625	2.32794	2.07537
17201183	NA	NA			NA	NA	NA	2.97978	2.70724	2.25176	2.48459	3.53601	3.94271	2.81343	2.28871
17201185	NA	NA			NA	NA	NA	2.36344	2.97665	2.89828	3.39675	2.62149	2.35897	2.31415	2.43548
17201187	NA	NA			NA	NA	NA	4.29198	5.78718	6.00513	4.03303	4.7684	4.82964	6.73163	6.56206
17201189	NA	NA			NA	NA	NA	2.47969	2.54684	4.00437	7.23902	3.21847	1.84078	2.41101	4.73993
17201191	NA	NA			NA	NA	NA	4.69938	3.97407	3.29708	6.31767	3.69402	3.07154	2.93307	3.47433
17201193	NA	NA			NA	NA	NA	3.61881	3.51673	4.09787	3.03608	3.92847	3.75553	3.88168	3.82425
17201195	NA	NA			NA	NA	NA	6.09668	5.87198	6.78256	6.24098	5.57502	6.26955	6.1903	6.63313
17201197	NA	NA			NA	NA	NA	2.13302	2.6406	2.1548	1.87506	2.37645	2.55494	2.24769	2.07344
17201199	NA	NA			NA	NA	NA	2.72302	4.93184	3.76642	6.1506	5.21229	4.02728	6.90614	5.08561
17201201	NA	NA			NA	NA	NA	3.59881	3.16086	3.78128	3.63783	2.82745	3.55443	2.94723	3.78307
17201203	NA	NA			NA	NA	NA	2.2669	3.28808	2.58857	1.99104	3.07788	2.25397	2.04807	2.42365
17201205	NA	NA			NA	NA	NA	9.09491	9.09521	9.23813	9.61114	9.12105	9.24322	9.10342	9.75691
17201207	NA	NA			NA	NA	NA	1.96943	2.1225	1.68744	1.90529	2.10848	2.08532	1.79696	1.94555
17201209	NA	NA			NA	NA	NA	2.36806	2.39094	1.87951	3.21694	3.17065	1.91329	2.71643	1.83371
17201211	NA	NA			NA	NA	NA	2.52626	2.90546	3.04811	2.30712	3.0471	3.07119	2.80806	2.39785
17201213	NA	NA			NA	NA	NA	2.07833	2.20167	2.26834	2.06695	1.97769	2.64521	1.92092	2.31043
17201215	NA	NA			NA	NA	NA	4.41663	4.1978	5.50463	4.48055	4.91203	4.77801	4.41745	4.78394
17201217	NA	NA			NA	NA	NA	1.87711	3.17432	2.26193	2.66508	2.20579	1.78096	1.93813	1.84593
17201219	NA	NA			NA	NA	NA	4.14723	3.45021	3.73305	3.64178	3.73888	2.79296	2.82026	2.72168
17201221	NA	NA			NA	NA	NA	4.40805	2.15504	4.23047	2.4489	2.38861	2.72889	3.984	3.55295
17201223	NA	NA			NA	NA	NA	4.97256	3.43108	5.79152	4.1112	5.91454	2.48547	5.33483	5.41997
17201225	NA	NA			NA	NA	NA	3.18727	2.69849	2.60483	4.78158	3.02799	3.44833	2.23029	2.92887
17201227	NA	NA			NA	NA	NA	2.04228	2.21144	1.80629	2.19877	2.52536	2.54212	2.21007	2.44731
17201229	NA	NA			NA	NA	NA	2.06025	2.24828	2.2226	2.3785	2.82003	3.13661	2.26406	2.39076
17201231	NA	NA			NA	NA	NA	3.32076	2.55806	4.50196	5.97542	4.00098	2.95014	3.51254	4.39796
17201233	NA	NA			NA	NA	NA	2.33185	1.86897	1.81151	1.96166	2.17894	1.51337	1.97921	1.61992
17201235	NA	NA			NA	NA	NA	2.09391	1.86081	1.89058	2.70404	2.34193	2.23388	1.87705	1.61595
17201237	NA	NA			NA	NA	NA	5.71769	5.83001	4.91395	4.04264	5.10568	3.77645	3.66458	3.29069
17201239	NA	NA			NA	NA	NA	1.92671	2.28746	2.17576	1.88964	2.05928	1.91823	2.55009	2.28575
17201241	NA	NA			NA	NA	NA	2.8535	2.75655	1.96576	2.57914	3.09158	2.0956	2.33052	2.42351
17201245	NA	NA			NA	NA	NA	3.73106	3.60246	4.03665	4.30606	3.92203	4.6114	4.61273	4.7301
17201247	NA	NA			NA	NA	NA	2.73936	3.97492	4.82345	5.92378	3.18082	2.95617	2.80915	5.62293
17201249	NA	NA			NA	NA	NA	4.44644	3.47129	2.70533	5.33909	4.73855	3.64603	3.28533	5.88378
17201251	NA	NA			NA	NA	NA	2.64809	1.8792	2.15064	2.3556	2.46955	2.16829	2.13073	2.95783
17201253	NA	NA			NA	NA	NA	4.53299	4.06251	5.22342	3.97509	4.82116	5.2164	3.47913	3.24214
17201255	NA	NA			NA	NA	NA	2.84294	3.22769	4.08868	3.58368	4.3351	4.02018	4.46375	3.29254
17201257	NA	NA			NA	NA	NA	2.77979	2.79704	3.63626	3.36235	4.17787	3.73532	3.69488	3.00737
17201259	NA	NA			NA	NA	NA	3.07244	3.94218	4.30543	3.45432	4.51249	3.47771	4.65001	3.46372
17201261	NA	NA			NA	NA	NA	3.57969	3.43744	3.08186	4.0613	3.73989	3.44493	3.73342	4.01646
17201263	NA	NA			NA	NA	NA	2.58534	3.07316	4.68577	2.14099	2.65076	2.84504	2.28815	3.61289
17201265	NA	NA			NA	NA	NA	5.12491	4.9642	5.68833	5.23565	5.09374	4.98406	5.23303	5.13727
17201267	NA	NA			NA	NA	NA	2.22429	2.28746	2.49302	2.25952	2.39874	2.73011	2.55375	2.01631
17201269	NA	NA			NA	NA	NA	3.21327	3.08222	3.38495	2.83015	4.12663	2.85457	2.96004	3.93033
17201271	NA	NA			NA	NA	NA	3.14789	4.13714	3.59457	2.94064	4.0451	3.13802	2.36668	4.28717
17201273	NA	NA			NA	NA	NA	3.19945	2.04141	2.39145	3.35573	4.09637	2.71655	2.49992	3.63804
17201275	NA	NA			NA	NA	NA	3.03479	3.05922	2.58869	3.14967	2.72779	4.19544	2.83285	2.79019
17201277	NA	NA			NA	NA	NA	3.3529	4.28997	3.72392	4.3435	4.49264	4.6946	3.86455	4.07959
17201279	NA	NA			NA	NA	NA	6.6508	4.21851	4.90141	4.50116	4.61906	5.97286	4.17639	6.53561
17201281	NA	NA			NA	NA	NA	3.92531	2.98023	3.18114	3.03325	3.05778	3.61407	3.19903	3.60322
17201283	NA	NA			NA	NA	NA	2.69114	3.16848	2.99793	3.1244	3.2194	2.85114	3.40268	3.64596
17201285	NA	NA			NA	NA	NA	3.28301	2.75811	3.32891	2.58418	3.49316	2.39149	2.73318	2.48449
17201287	NA	NA			NA	NA	NA	2.28334	2.46381	1.83468	2.4664	2.95173	1.93717	2.17107	2.07225
17201289	NA	NA			NA	NA	NA	3.3199	3.30806	2.88807	3.113	2.84192	2.3924	2.93245	3.0587
17201291	NA	NA			NA	NA	NA	3.2913	3.8491	3.2614	4.24171	3.9176	3.57975	3.24357	3.93566
17201293	NA	NA			NA	NA	NA	3.74614	2.86856	2.2427	5.45532	2.26135	3.22733	2.54435	2.35407
17201295	NA	NA			NA	NA	NA	2.92091	4.61614	7.49594	5.19147	3.83918	3.52499	3.91442	4.39683
17201297	NA	NA			NA	NA	NA	2.14657	2.65842	2.29428	2.65443	2.00413	2.38341	1.93052	1.81155
17201299	NA	NA			NA	NA	NA	2.50749	2.85403	3.37746	3.27811	3.64476	2.63553	3.00485	4.61558
17201301	NA	NA			NA	NA	NA	8.00184	7.38923	6.68535	9.15373	8.19193	6.441	6.3598	8.26288
17201303	NA	NA			NA	NA	NA	4.38264	3.35691	3.06473	2.31971	3.53704	2.67125	4.02327	4.37419
17201305	NA	NA			NA	NA	NA	4.16307	4.05606	4.0916	2.31653	3.98643	2.85589	3.13199	2.77093
17201307	NA	NA			NA	NA	NA	5.07043	4.5134	4.97183	4.5388	5.01351	4.90423	4.60738	4.75612
17201309	NA	NA			NA	NA	NA	3.48774	3.08474	3.71779	3.50116	3.709	3.32193	2.96026	4.47497
17201311	NA	NA			NA	NA	NA	2.67447	3.90858	2.36932	3.88507	4.72246	2.6859	3.1728	2.28575
17201313	NA	NA			NA	NA	NA	1.96947	2.04594	1.86656	2.18076	2.22023	2.00983	1.93542	1.93926
17201315	NA	NA			NA	NA	NA	3.04787	3.26295	2.96094	3.39991	2.94394	3.95898	2.95849	3.02238
17201317	NA	NA			NA	NA	NA	2.64937	2.06648	2.09435	2.92854	2.26197	2.16411	2.25428	1.98448
17201319	NA	NA			NA	NA	NA	3.49046	3.39704	2.49546	4.06245	3.82728	2.8662	2.76131	3.32218
17201321	NA	NA			NA	NA	NA	3.38139	3.46776	3.48549	3.80736	3.10005	3.50452	3.44608	2.84572
17201323	NA	NA			NA	NA	NA	2.06795	2.04612	2.44454	2.33839	3.07622	3.25387	2.75594	2.30797
17201325	NA	NA			NA	NA	NA	2.25512	2.23195	2.06706	3.908	3.03879	2.19422	2.17081	2.52491
17201327	NA	NA			NA	NA	NA	4.12795	4.32318	3.31923	5.0206	4.04119	3.44735	4.53093	4.86404
17201329	NA	NA			NA	NA	NA	3.23806	3.25867	2.77329	4.48937	3.60211	2.79755	2.85822	3.89914
17201331	NA	NA			NA	NA	NA	4.1178	3.2637	4.84184	4.11698	3.42973	3.68099	3.82073	4.42113
17201333	NA	NA			NA	NA	NA	2.17006	1.90342	1.78823	1.80409	2.38874	2.21297	1.76502	1.7626
17201335	NA	NA			NA	NA	NA	1.94964	2.0744	2.26517	2.4064	1.96484	2.69147	2.3934	2.44623
17201337	NA	NA			NA	NA	NA	1.91273	2.33689	2.71077	2.39554	2.06987	2.69432	2.45035	2.20496
17201339	NA	NA			NA	NA	NA	3.99586	2.72087	3.12827	2.26102	2.51632	2.04008	2.37519	2.39594
17201341	NA	NA			NA	NA	NA	2.66556	2.89895	2.95372	2.77079	3.51382	2.80799	2.93511	2.8422
17201343	NA	NA			NA	NA	NA	3.49009	3.9825	4.0115	3.91148	4.06018	3.15488	3.84505	3.61753
17201345	NA	NA			NA	NA	NA	2.84695	2.51785	2.70892	2.52959	2.78726	3.45406	2.41809	3.66368
17201347	NA	NA			NA	NA	NA	3.21388	2.91169	2.74388	3.31222	2.5236	2.73522	3.98338	2.69149
17201349	NA	NA			NA	NA	NA	2.75074	3.45841	4.10193	3.09536	2.81557	3.33687	3.09481	2.84535
17201351	NA	NA			NA	NA	NA	2.04192	2.70551	2.33612	2.37968	3.77512	2.09109	2.06637	2.62668
17201353	NA	NA			NA	NA	NA	6.81092	7.16908	6.9187	6.7872	7.72291	7.63307	7.04796	7.61138
17201355	NA	NA			NA	NA	NA	3.73819	3.14834	5.31986	3.4357	3.9832	4.42212	3.66591	4.41954
17201357	NA	NA			NA	NA	NA	2.21976	2.22443	2.39682	2.49196	2.50556	2.6415	2.52534	2.69879
17201359	NA	NA			NA	NA	NA	2.84599	3.3395	2.41158	2.13735	2.99305	2.19903	2.65058	2.32047
17201361	NA	NA			NA	NA	NA	2.25985	2.95903	2.09376	2.07212	2.07575	2.59296	2.26011	2.16785
17201363	NA	NA			NA	NA	NA	3.96665	3.9635	3.33041	3.46324	3.10737	3.15151	3.52782	4.03569
17201365	NA	NA			NA	NA	NA	3.69475	2.45543	4.91404	2.83502	3.02214	2.88152	2.6124	3.33517
17201367	NA	NA			NA	NA	NA	4.65784	4.42084	5.09567	5.03078	4.27097	5.20471	5.56385	5.47903
17201369	NA	NA			NA	NA	NA	2.66596	2.30389	2.38911	2.52194	3.0219	2.27672	2.77476	2.76611
17201371	NA	NA			NA	NA	NA	2.55494	1.84038	2.18435	2.9645	2.34226	4.13118	2.99466	3.08013
17201373	NA	NA			NA	NA	NA	1.98601	2.18434	2.01961	2.16452	2.92571	3.07034	2.00106	1.90147
17201375	NA	NA			NA	NA	NA	3.51232	3.42249	3.11823	3.16935	2.92274	2.64781	2.91154	2.76902
17201377	NA	NA			NA	NA	NA	1.83592	1.66176	1.9448	2.43384	2.20131	2.06911	2.29977	2.39351
17201379	NA	NA			NA	NA	NA	1.82658	2.11979	1.8858	1.91648	1.76582	1.83642	1.66577	2.00001
17201381	NA	NA			NA	NA	NA	4.06002	4.78885	5.29852	4.71479	4.22894	4.95139	6.01889	4.97761
17201383	NA	NA			NA	NA	NA	4.80469	5.16919	4.05614	4.64478	5.29998	4.62089	4.47176	4.15528
17201385	NA	NA			NA	NA	NA	1.84507	1.7781	2.19109	2.09684	1.7994	2.24187	2.1209	2.14624
17201387	NA	NA			NA	NA	NA	1.81893	1.73169	2.04037	2.22571	2.01888	3.04083	2.05616	2.3676
17201389	NA	NA			NA	NA	NA	2.35645	2.04063	2.03423	2.19111	2.67034	2.27666	2.3217	2.33146
17201391	NA	NA			NA	NA	NA	2.94254	3.04451	3.33259	3.35643	2.62664	2.53594	3.64415	3.17768
17201393	NA	NA			NA	NA	NA	3.45801	2.98301	3.04653	2.84706	2.47466	3.56246	3.37024	3.32959
17201395	NA	NA			NA	NA	NA	4.23636	4.03746	4.15446	4.32579	3.84921	4.41186	4.09381	3.94754
17201397	NA	NA			NA	NA	NA	5.87136	5.92066	6.14877	6.17358	5.81042	5.62458	6.16587	6.08518
17201401	NA	NA			NA	NA	NA	1.90694	1.86691	1.5028	1.78486	1.7679	1.77138	1.82683	1.49995
17201403	NA	NA			NA	NA	NA	2.14957	2.66243	2.15862	2.3316	2.21411	2.33727	2.34489	2.36915
17201405	NA	NA			NA	NA	NA	2.84973	2.95243	2.178	2.2966	2.60116	1.98156	2.28971	2.07636
17201407	NA	NA			NA	NA	NA	1.83355	1.91339	2.02082	2.22378	2.39617	2.08931	1.80604	1.86785
17201409	NA	NA			NA	NA	NA	2.48002	3.344	3.43241	2.40469	2.16808	3.17808	2.9455	3.52121
17201411	NA	NA			NA	NA	NA	3.44144	3.51771	3.55535	3.90852	4.07607	3.00364	3.46187	3.68384
17201413	NA	NA			NA	NA	NA	2.3839	4.65401	4.40859	3.49652	3.8664	3.67821	4.811	4.63048
17201415	NA	NA			NA	NA	NA	3.959	4.91897	4.14277	3.97626	4.09348	4.6766	4.30634	4.17733
17201417	NA	NA			NA	NA	NA	3.86456	3.128	3.72712	3.95739	3.18859	3.46954	3.52734	3.52578
17201419	NA	NA			NA	NA	NA	3.27465	3.15506	3.45331	3.46164	3.58546	3.12019	3.43103	3.24195
17201421	NA	NA			NA	NA	NA	1.72635	1.58323	1.62722	1.77953	1.87725	1.52459	1.74218	1.75067
17201423	NA	NA			NA	NA	NA	2.88834	3.48138	2.88831	3.00814	3.35436	3.09462	2.78146	3.10588
17201425	NA	NA			NA	NA	NA	2.9496	2.99731	2.43156	3.40691	3.39038	3.16451	3.11282	2.52584
17201427	NA	NA			NA	NA	NA	3.25256	4.44031	3.6777	3.1055	2.98696	3.48558	3.02763	3.1466
17201429	NA	NA			NA	NA	NA	5.28887	4.945	5.08828	4.53198	5.09348	4.40337	5.06313	4.92634
17201431	NA	NA			NA	NA	NA	2.22459	2.41515	2.15489	2.51464	2.15804	2.24738	2.21581	2.35239
17201433	NA	NA			NA	NA	NA	3.33865	2.44533	2.9088	2.71387	2.72044	2.77805	3.02627	2.93039
17201435	NA	NA			NA	NA	NA	4.8905	5.03046	5.24863	5.52862	4.7834	4.62922	4.78428	4.94442
17201437	NA	NA			NA	NA	NA	4.06578	3.97408	4.23863	4.09639	4.10121	2.72518	3.93404	4.30062
17201439	NA	NA			NA	NA	NA	2.98534	2.87107	2.40445	1.94007	2.34129	2.08443	2.208	2.34224
17201441	NA	NA			NA	NA	NA	3.51793	2.7091	2.38632	2.779	2.39263	2.7256	2.73057	2.50375
17201443	NA	NA			NA	NA	NA	3.4922	3.78045	3.22798	3.60575	3.67711	2.88003	3.80231	3.76208
17201445	NA	NA			NA	NA	NA	3.13994	2.68283	2.49617	3.02918	3.16599	2.62432	2.99721	2.93235
17201447	NA	NA			NA	NA	NA	5.45098	5.76439	4.86571	4.06811	4.59261	4.52094	4.17505	4.19192
17201449	NA	NA			NA	NA	NA	3.79556	3.72623	4.59413	4.42176	4.45219	4.42949	3.70452	4.28248
17201451	NA	NA			NA	NA	NA	2.8392	2.09141	2.74039	3.61796	2.14023	3.08675	3.19087	3.28781
17201453	NA	NA			NA	NA	NA	3.9129	3.82209	3.87516	3.87155	3.54818	4.12555	4.00434	3.97853
17201455	NA	NA			NA	NA	NA	2.40498	2.82857	2.29241	2.91927	2.52838	3.00355	2.52812	2.69944
17201457	NA	NA			NA	NA	NA	3.40357	2.8355	3.04806	2.90084	2.85636	2.64764	3.10157	3.3778
17201459	NA	NA			NA	NA	NA	4.77	2.76158	2.95504	5.55151	3.60601	3.45545	3.23299	2.87384
17201461	NA	NA			NA	NA	NA	2.40343	2.00188	1.80852	2.01664	1.91612	2.28535	1.77673	3.60815
17201463	NA	NA			NA	NA	NA	2.55213	4.38566	3.54469	3.65061	2.38452	2.23253	3.52977	3.56021
17201465	NA	NA			NA	NA	NA	2.82399	2.30467	2.19847	1.82483	1.85268	2.35784	1.53263	1.95049
17201467	NA	NA			NA	NA	NA	2.6967	2.47081	2.16737	2.04306	2.46498	2.39624	1.97302	2.17031
17201469	NA	NA			NA	NA	NA	3.00687	2.68066	2.33143	3.32193	2.50103	2.29643	2.40465	2.74273
17201471	NA	NA			NA	NA	NA	3.16206	2.93546	4.09761	3.40433	4.60892	2.53183	2.35297	4.29828
17201473	NA	NA			NA	NA	NA	1.92671	2.93531	3.61328	2.33811	4.22085	2.86532	3.82673	2.7303
17201475	NA	NA			NA	NA	NA	4.7333	5.00689	6.94288	5.5893	5.4059	6.291	6.42538	6.82848
17201477	NA	NA			NA	NA	NA	5.63913	5.48193	5.82681	5.44228	5.70513	5.78362	5.3767	5.6273
17201479	NA	NA			NA	NA	NA	3.37928	4.06347	3.2519	2.87833	3.92347	2.94342	3.416	3.63891
17201481	NA	NA			NA	NA	NA	1.94769	2.4765	2.54135	2.66992	5.80489	4.47416	4.32271	5.49198
17201483	NA	NA			NA	NA	NA	4.53329	4.21816	4.39671	4.66695	4.89176	5.00463	5.50829	4.93561
17201485	NA	NA			NA	NA	NA	3.33664	3.47212	2.88441	3.27658	4.61572	3.97311	3.81257	3.84703
17201487	NA	NA			NA	NA	NA	2.07369	2.95293	2.48591	2.36082	2.47158	2.11279	2.14355	1.87062
17201489	NA	NA			NA	NA	NA	5.79737	5.66418	5.876	5.65951	5.74499	4.52051	5.90592	6.06979
17201491	NA	NA			NA	NA	NA	2.88629	2.42115	4.94143	3.95258	2.4714	2.42266	4.668	4.59648
17201493	NA	NA			NA	NA	NA	4.00507	3.18626	4.35971	3.10017	3.67888	2.51098	3.54819	4.37114
17201495	NA	NA			NA	NA	NA	3.63241	3.9034	3.96617	3.28171	3.23446	3.45484	3.46334	3.91312
17201499	NA	NA			NA	NA	NA	3.71258	4.11718	3.78851	3.69755	3.87119	4.06399	3.8999	3.89349
17201501	NA	NA			NA	NA	NA	2.66529	2.59948	2.54119	2.824	2.02532	2.3217	2.42825	2.27246
17201503	NA	NA			NA	NA	NA	2.10014	2.1628	2.14636	2.10741	2.19326	2.6924	1.94448	2.22531
17201505	NA	NA			NA	NA	NA	2.74139	2.13651	1.96475	2.72013	1.95637	3.57977	2.80581	2.73187
17201507	NA	NA			NA	NA	NA	2.52483	3.84261	1.56739	3.65126	2.4942	2.29015	4.50561	2.76186
17201509	NA	NA			NA	NA	NA	5.08833	4.75947	5.4302	4.72842	4.76935	3.89476	4.95215	5.29202
17201511	NA	NA			NA	NA	NA	4.48311	5.33574	5.08055	4.80891	5.12619	5.23899	5.37394	5.11487
17201513	NA	NA			NA	NA	NA	3.25665	2.97006	2.92061	2.56695	3.66943	2.17849	2.81245	2.93327
17201515	NA	NA			NA	NA	NA	2.04634	1.9169	2.02761	2.45042	1.86395	2.5448	2.00801	2.07424
17201517	NA	NA			NA	NA	NA	2.5282	1.98479	1.92101	2.2083	2.18994	2.19133	2.25169	2.7681
17201519	NA	NA			NA	NA	NA	2.55313	4.13603	2.85575	3.05198	2.90499	2.35585	2.52733	2.1097
17201521	NA	NA			NA	NA	NA	3.70903	3.76826	4.18729	4.05415	3.08972	2.99409	3.94645	3.18415
17201523	NA	NA			NA	NA	NA	2.21029	2.16856	2.5471	2.65965	1.99743	2.69977	2.52037	2.6437
17201525	NA	NA			NA	NA	NA	2.58731	3.01089	2.81952	4.76165	3.1838	1.87982	2.29152	2.55456
17201527	NA	NA			NA	NA	NA	5.72326	5.76587	5.81332	5.80629	5.98284	6.20122	6.40455	6.22781
17201529	NA	NA			NA	NA	NA	2.82957	3.2327	2.93049	3.29078	3.3602	2.66667	2.83123	3.86104
17201531	NA	NA			NA	NA	NA	4.12983	3.85812	4.5269	4.50821	4.38899	3.66788	3.92811	4.58272
17201533	NA	NA			NA	NA	NA	3.15539	3.57281	3.30451	2.87107	3.2121	3.54013	3.11157	3.138
17201535	NA	NA			NA	NA	NA	3.52552	3.22643	3.80521	3.36983	3.7906	3.59703	3.61617	3.46624
17201537	NA	NA			NA	NA	NA	4.63154	2.32202	5.5465	4.17855	4.16203	3.17482	4.37736	4.97594
17201539	NA	NA			NA	NA	NA	1.91118	2.45898	2.34084	2.83774	2.40797	2.40067	2.68795	2.69752
17201541	NA	NA			NA	NA	NA	3.34931	2.5492	2.83761	2.92275	2.49047	2.77735	2.23109	2.57611
17201543	NA	NA			NA	NA	NA	3.91256	4.16441	4.08415	3.75622	3.53191	3.40352	4.62992	3.8453
17201545	NA	NA			NA	NA	NA	2.57757	2.52647	3.08875	3.89177	3.85254	2.65653	3.67978	3.50228
17201547	NA	NA			NA	NA	NA	2.96899	4.25966	4.37719	4.13561	3.72892	3.31175	3.80533	3.85835
17201549	NA	NA			NA	NA	NA	2.23739	3.11035	2.24913	2.38341	2.34693	2.92843	2.22211	2.3727
17201551	NA	NA			NA	NA	NA	2.6102	2.50289	2.55971	2.75277	1.97804	2.3727	2.39143	2.28621
17201553	NA	NA			NA	NA	NA	2.17372	2.70287	2.13641	2.35064	2.38052	2.65308	3.01	2.48558
17201555	NA	NA			NA	NA	NA	2.19747	3.68108	1.85448	2.25717	1.76501	1.70594	1.77653	1.85261
17201557	NA	NA			NA	NA	NA	2.18322	2.34198	1.84549	2.85266	2.72125	2.92857	2.36472	2.34079
17201559	NA	NA			NA	NA	NA	2.36688	3.0471	2.61865	2.31938	2.57837	2.42086	2.81886	4.50823
17201561	NA	NA			NA	NA	NA	4.03197	3.32275	5.09338	3.81136	2.79933	3.26531	4.44487	5.13989
17201563	NA	NA			NA	NA	NA	3.64225	2.96531	3.42114	3.31559	2.8576	3.36009	3.29321	3.94122
17201565	NA	NA			NA	NA	NA	2.08228	2.74795	2.43812	1.76365	2.05476	2.29626	2.15811	1.96488
17201567	NA	NA			NA	NA	NA	3.0075	2.9278	3.88007	2.34793	2.56916	2.71058	2.5181	3.11442
17201569	NA	NA			NA	NA	NA	5.52521	5.2448	6.42603	4.68508	5.53025	4.95458	4.75538	4.28433
17201571	NA	NA			NA	NA	NA	2.2649	2.12428	2.65045	1.77943	1.89536	2.06989	1.76755	1.66381
17201573	NA	NA			NA	NA	NA	2.69437	2.41038	2.80721	2.64326	2.76712	2.31788	2.51384	2.46571
17201575	NA	NA			NA	NA	NA	3.2347	2.68631	2.47998	3.47855	1.89193	2.5029	2.75856	2.73184
17201577	NA	NA			NA	NA	NA	3.13306	3.00073	2.47182	2.84783	2.8303	2.59657	2.89321	3.00519
17201579	NA	NA			NA	NA	NA	3.78362	3.15328	2.36129	3.20519	3.17526	3.92603	3.7078	2.85995
17201581	NA	NA			NA	NA	NA	3.47672	3.16801	3.08243	3.16676	3.76372	3.48791	2.80239	3.25008
17201583	NA	NA			NA	NA	NA	4.56756	5.67704	3.20027	5.8085	5.16299	4.87381	4.24946	4.37845
17201585	NA	NA			NA	NA	NA	3.37171	3.58923	3.74116	3.31828	3.32072	3.74903	3.06033	1.94163
17201587	NA	NA			NA	NA	NA	4.02029	3.63447	5.33857	4.19213	3.60224	4.22279	3.40823	5.20166
17201589	NA	NA			NA	NA	NA	9.62325	10.096	9.83754	9.79572	9.45557	9.53617	9.69635	9.86229
17201591	NA	NA			NA	NA	NA	4.39142	4.57597	4.26518	5.06592	4.91656	4.76809	5.47991	4.56826
17201593	NA	NA			NA	NA	NA	2.36471	2.68284	2.22378	2.68449	2.64687	2.41889	2.99743	3.00084
17201597	NA	NA			NA	NA	NA	4.83297	5.16323	4.77752	4.38012	4.73161	4.52045	4.4054	5.04611
17201599	NA	NA			NA	NA	NA	2.48658	2.80121	2.69661	2.97559	3.12964	2.4375	2.95791	2.99546
17201601	NA	NA			NA	NA	NA	2.81493	3.04573	2.77036	3.28138	2.54888	3.93265	3.02479	2.80227
17201603	NA	NA			NA	NA	NA	2.0097	2.1987	2.11503	2.34935	2.35133	2.07896	2.51028	1.98607
17201605	NA	NA			NA	NA	NA	4.32692	3.26461	4.27257	3.70152	2.46541	3.71364	3.72925	3.30423
17201607	NA	NA			NA	NA	NA	3.2126	2.72559	2.64012	2.45558	3.25835	2.71024	2.34656	2.5092
17201609	NA	NA			NA	NA	NA	3.1334	2.17259	2.7272	2.69846	1.92083	2.51991	2.64533	2.53433
17201611	NA	NA			NA	NA	NA	2.9772	3.52198	4.20473	3.26376	3.70129	4.3815	3.76162	3.48419
17201613	NA	NA			NA	NA	NA	3.25821	2.97465	3.55179	3.31932	3.00818	2.52637	3.65082	2.9385
17201615	NA	NA			NA	NA	NA	4.05753	4.1798	4.32032	3.80482	4.86822	3.67717	3.84662	4.31215
17201617	NA	NA			NA	NA	NA	3.54713	3.9522	3.81889	4.00427	4.19449	3.59424	3.51767	4.21327
17201619	NA	NA			NA	NA	NA	2.50352	2.21814	1.76863	1.92799	2.26233	2.00492	2.09705	1.85638
17201621	NA	NA			NA	NA	NA	3.62834	2.83667	3.92836	3.55772	3.30953	2.96477	3.83218	3.22373
17201623	NA	NA			NA	NA	NA	2.13569	3.07908	2.18233	1.95406	2.04066	2.05074	1.81364	1.61179
17201625	NA	NA			NA	NA	NA	3.46832	3.37706	3.48363	4.38721	3.57801	3.90189	3.53739	3.4784
17201627	NA	NA			NA	NA	NA	2.28844	3.09548	4.38416	4.38002	3.80892	3.63718	4.31365	4.46437
17201629	NA	NA			NA	NA	NA	3.60191	2.76459	3.1237	2.74409	3.22165	3.59441	3.39442	3.84709
17201631	NA	NA			NA	NA	NA	2.12403	2.7908	1.94312	2.42383	3.26219	2.24261	2.15163	2.37094
17201633	NA	NA			NA	NA	NA	3.45388	3.36891	2.99634	3.25217	3.24071	2.90271	2.65276	3.29985
17201635	NA	NA			NA	NA	NA	2.4126	2.70412	2.62298	2.42165	2.60416	2.64999	2.12656	2.28196
17201637	NA	NA			NA	NA	NA	4.44523	4.49114	4.85481	4.39831	4.86511	4.22943	5.00945	4.797
17201639	NA	NA			NA	NA	NA	2.0234	2.74778	2.47602	2.08202	2.11687	1.66565	2.21078	2.10271
17201641	NA	NA			NA	NA	NA	4.08816	4.21135	4.15172	3.84861	5.28178	5.12132	4.54168	4.29562
17201643	NA	NA			NA	NA	NA	4.02915	3.0873	3.1876	2.69868	3.74489	2.96411	2.69342	2.72048
17201645	NA	NA			NA	NA	NA	4.07579	4.15454	3.92302	3.69517	4.80238	3.06855	3.3253	3.34658
17201647	NA	NA			NA	NA	NA	5.52105	4.46779	4.31335	3.09822	5.83342	3.12764	2.92582	5.21184
17201649	NA	NA			NA	NA	NA	5.31191	5.45246	5.28148	5.32212	5.19221	4.97125	5.13236	5.11536
17201651	NA	NA			NA	NA	NA	2.50042	2.69916	2.7569	2.92227	3.29587	2.62187	2.80627	3.13889
17201653	NA	NA			NA	NA	NA	4.50569	3.04585	3.60229	2.92088	3.9632	3.34749	3.21828	3.56079
17201655	NA	NA			NA	NA	NA	2.24081	2.99489	3.38342	2.79162	3.283	2.4888	4.467	2.52219
17201657	NA	NA			NA	NA	NA	2.54823	2.39992	2.6679	4.24715	3.32951	3.93722	3.70547	3.09356
17201659	NA	NA			NA	NA	NA	3.6281	3.41699	3.17299	4.45165	3.97077	3.1545	3.33555	4.62429
17201661	NA	NA			NA	NA	NA	3.39105	2.74064	2.71713	2.80726	2.83882	2.49644	2.90668	3.13547
17201663	NA	NA			NA	NA	NA	3.91607	3.22462	3.58869	3.52254	4.23785	4.15523	4.36126	3.9556
17201665	NA	NA			NA	NA	NA	3.20312	2.65806	2.685	2.14092	2.55075	1.8213	2.45037	2.10041
17201667	NA	NA			NA	NA	NA	2.98481	3.40182	3.9257	3.33301	4.27225	3.36464	3.33709	4.31774
17201669	NA	NA			NA	NA	NA	3.12764	2.12112	3.24172	3.06914	2.5873	2.84112	4.16164	2.81268
17201671	NA	NA			NA	NA	NA	4.39886	3.69421	4.88548	5.55537	5.03381	5.40711	3.51143	5.64901
17201673	NA	NA			NA	NA	NA	2.8089	1.79404	1.90437	3.38202	3.01832	3.41183	3.22195	2.44635
17201675	NA	NA			NA	NA	NA	1.71828	1.56954	1.48152	1.77317	1.52504	2.96502	1.76153	1.71265
17201677	NA	NA			NA	NA	NA	1.71904	1.8445	1.91664	3.03394	1.59326	1.87211	1.48251	1.5323
17201679	NA	NA			NA	NA	NA	8.32518	7.6267	8.33381	7.4659	7.33916	7.29942	8.00284	8.05892
17201681	NA	NA			NA	NA	NA	2.68598	3.30867	2.94478	2.71334	4.13118	2.93758	2.61675	1.98417
17201683	NA	NA			NA	NA	NA	2.92218	2.61745	3.42693	3.22945	2.146	3.33495	2.76667	3.22555
17201685	NA	NA			NA	NA	NA	4.33066	3.86917	3.59364	3.59241	2.95516	2.91063	2.93725	3.01535
17201687	NA	NA			NA	NA	NA	3.30385	4.05822	3.72849	3.83975	2.99944	3.52177	3.63186	3.09876
17201689	NA	NA			NA	NA	NA	2.16125	3.1052	2.52818	2.3078	3.28645	2.05181	2.30972	2.40736
17201691	NA	NA			NA	NA	NA	2.57007	2.95103	2.44543	2.29716	2.90858	2.448	2.31891	2.55994
17201693	NA	NA			NA	NA	NA	2.95447	3.79604	3.71224	3.22227	4.05317	3.54864	3.82724	3.0644
17201695	NA	NA			NA	NA	NA	3.43861	3.73144	3.44348	3.72106	3.79139	4.14322	3.97757	4.09841
17201697	NA	NA			NA	NA	NA	2.27164	3.27073	1.85543	1.71457	3.18819	2.01082	1.91823	1.5806
17201699	NA	NA			NA	NA	NA	1.68014	1.92134	2.63646	4.89615	2.16867	2.21271	2.08586	1.77735
17201701	NA	NA			NA	NA	NA	3.95888	2.44061	2.19348	6.96537	3.3487	3.42001	3.84216	2.54915
17201703	NA	NA			NA	NA	NA	4.39718	3.74016	4.19401	4.22905	4.5264	2.99826	3.59211	3.58629
17201705	NA	NA			NA	NA	NA	6.05086	3.28507	4.46808	4.92059	4.06364	3.60462	2.61617	3.04724
17201707	NA	NA			NA	NA	NA	2.40545	2.46311	2.935	4.85032	3.6185	3.76864	2.99625	3.22847
17201709	NA	NA			NA	NA	NA	3.26879	3.13018	2.84353	4.41562	4.60651	4.12028	5.52055	2.71432
17201711	NA	NA			NA	NA	NA	3.49017	3.97513	4.29121	3.9559	3.26085	4.07788	3.10617	3.43356
17201713	NA	NA			NA	NA	NA	4.60533	3.08423	3.21677	3.81735	3.73518	3.71682	2.93408	3.13119
17201715	NA	NA			NA	NA	NA	4.85543	4.56586	4.5586	5.27979	4.66582	4.57152	4.92549	4.37854
17201717	NA	NA			NA	NA	NA	4.59216	5.62995	4.94539	5.96853	5.16833	5.11967	4.77266	5.70302
17201719	NA	NA			NA	NA	NA	2.0176	2.42761	2.1035	2.46001	2.35961	2.82652	1.9903	2.22936
17201721	NA	NA			NA	NA	NA	5.90173	5.09812	5.48272	6.69153	5.26756	5.36467	4.92339	5.94888
17201723	NA	NA			NA	NA	NA	5.21634	4.89172	4.4415	4.84172	4.80663	4.08357	5.15905	4.02856
17201725	NA	NA			NA	NA	NA	9.80921	10.2372	10.4875	10.2129	10.2954	9.82468	10.5002	10.5222
17201729	NA	NA			NA	NA	NA	4.17243	4.55768	4.46216	5.44919	3.57374	4.23043	4.5528	3.52409
17201731	NA	NA			NA	NA	NA	6.17015	4.90654	5.77789	3.69816	5.38224	4.10453	4.54319	5.97382
17201733	NA	NA			NA	NA	NA	4.7767	2.91596	3.88733	4.60611	4.56954	3.83877	4.53066	3.90513
17201735	NA	NA			NA	NA	NA	6.69298	5.42707	5.34653	6.83903	6.35303	6.21172	7.0317	5.9787
17201737	NA	NA			NA	NA	NA	5.92828	6.14901	6.77961	6.03872	6.46578	5.86729	6.55753	6.32346
17201739	NA	NA			NA	NA	NA	5.12109	5.15757	7.23148	5.13022	5.3225	5.8066	6.01701	5.53089
17201741	NA	NA			NA	NA	NA	3.27672	5.79403	3.66115	4.67988	5.88418	6.10239	6.37069	4.06851
17201743	NA	NA			NA	NA	NA	2.58591	3.33912	2.56765	3.75742	3.40678	2.99599	2.34699	2.83556
17201745	NA	NA			NA	NA	NA	2.31845	3.6269	3.00118	2.48521	3.70394	2.75491	2.68149	3.20101
17201747	NA	NA			NA	NA	NA	2.47474	2.02354	2.2156	2.15417	2.23696	2.11443	2.09999	2.17778
17201749	NA	NA			NA	NA	NA	3.06763	2.66767	2.55064	4.6494	5.04849	4.09825	7.16929	4.09978
17201751	NA	NA			NA	NA	NA	3.29427	3.2826	2.63811	2.52567	2.70999	2.73027	2.68868	2.52245
17201753	NA	NA			NA	NA	NA	5.76564	5.58443	5.33498	4.70421	5.62116	5.48925	5.25713	5.49857
17201755	NA	NA			NA	NA	NA	3.09219	2.76662	2.59444	3.33834	1.86035	2.45631	2.52453	2.76405
17201757	NA	NA			NA	NA	NA	3.27099	2.30515	2.08536	2.2973	3.06009	2.37982	2.36173	2.40043
17201759	NA	NA			NA	NA	NA	5.20732	4.59302	5.35487	4.79049	4.44759	4.57732	5.1886	4.66908
17201761	NA	NA			NA	NA	NA	3.59557	2.65773	3.84053	4.11567	3.08021	3.0561	3.39108	3.69579
17201763	NA	NA			NA	NA	NA	4.11182	4.0196	4.01492	4.38676	4.12743	2.41131	4.03979	3.86542
17201765	NA	NA			NA	NA	NA	2.99995	2.80346	2.51461	2.74207	3.04315	2.51425	3.00034	2.92611
17201767	NA	NA			NA	NA	NA	3.01056	2.81344	2.21935	2.13451	2.79417	2.29074	2.9502	2.53545
17201769	NA	NA			NA	NA	NA	3.45796	3.5315	2.91805	3.32957	3.58062	3.42609	3.34762	3.40344
17201771	NA	NA			NA	NA	NA	4.76813	2.85706	2.88649	2.7768	4.46534	2.4947	2.72603	2.43113
17201773	NA	NA			NA	NA	NA	4.05359	3.33325	3.74727	3.69973	3.68312	3.37389	3.35573	4.0926
17201775	NA	NA			NA	NA	NA	4.53691	2.68296	2.48114	3.10344	3.5249	2.2072	2.13772	4.12475
17201777	NA	NA			NA	NA	NA	2.42705	2.48853	3.44018	3.25082	2.83766	2.81586	2.74648	2.86741
17201779	NA	NA			NA	NA	NA	2.56071	3.63672	5.63505	2.86259	2.05549	3.14321	4.43362	2.03714
17201781	NA	NA			NA	NA	NA	3.69206	3.46769	3.32335	3.69603	3.79845	3.71991	3.26227	3.66448
17201783	NA	NA			NA	NA	NA	4.35862	2.78342	3.25743	3.50403	3.07347	3.16923	2.84765	3.56969
17201785	NA	NA			NA	NA	NA	3.24301	2.74512	2.63514	3.36208	2.71038	4.82777	3.16441	2.82886
17201787	NA	NA			NA	NA	NA	1.85298	3.20821	2.77232	2.72117	2.64392	4.38161	2.52333	2.62375
17201789	NA	NA			NA	NA	NA	2.56861	3.65336	2.44078	2.75017	3.23144	2.60463	2.34188	2.15019
17201791	NA	NA			NA	NA	NA	2.66676	2.53893	2.22488	3.11285	2.48047	3.01899	2.7167	2.02505
17201793	NA	NA			NA	NA	NA	4.57293	4.0014	4.05669	3.81137	4.86471	3.61254	4.12973	4.55417
17201795	NA	NA			NA	NA	NA	4.38994	3.96736	4.18495	3.9603	5.21157	3.72612	3.31618	4.15583
17201797	NA	NA			NA	NA	NA	2.71621	2.92114	2.18605	5.55406	3.70738	3.56768	3.4217	4.67114
17201799	NA	NA			NA	NA	NA	2.70819	2.55441	2.89423	2.51393	3.6782	2.88414	3.29954	2.91547
17201801	NA	NA			NA	NA	NA	1.89251	2.54702	2.57368	2.85212	2.56107	2.66616	2.66961	2.54547
17201803	NA	NA			NA	NA	NA	3.32284	3.07062	3.96692	3.23296	3.31881	3.37475	3.18985	3.01664
17201805	NA	NA			NA	NA	NA	4.06497	4.22121	4.68276	4.16436	4.06795	4.07144	4.61919	4.88881
17201807	NA	NA			NA	NA	NA	2.74507	3.11993	3.03928	3.02229	3.61189	2.92009	2.81718	3.29081
17201809	NA	NA			NA	NA	NA	2.57145	2.88531	3.46833	3.09646	2.67389	3.03447	3.75329	3.79362
17201811	NA	NA			NA	NA	NA	5.31239	5.96934	7.37164	5.52983	5.38014	4.97578	5.51874	5.87252
17201813	NA	NA			NA	NA	NA	4.26302	2.91467	3.99526	3.16488	5.26981	4.97485	4.63029	3.22532
17201815	NA	NA			NA	NA	NA	3.34653	2.64165	3.3819	3.4272	4.04637	3.93861	3.28422	3.47913
17201817	NA	NA			NA	NA	NA	4.46706	3.46646	4.08257	3.81884	3.77168	3.81224	4.05031	3.79048
17201819	NA	NA			NA	NA	NA	2.63713	2.0938	2.95691	2.71631	2.56154	2.81934	2.92628	2.71925
17201821	NA	NA			NA	NA	NA	2.96072	2.43695	3.38126	2.99583	2.81325	3.12321	3.31598	3.44554
17201823	NA	NA			NA	NA	NA	2.89386	3.35587	4.03642	3.03633	3.206	2.55735	3.18416	3.44644
17201825	NA	NA			NA	NA	NA	7.08458	7.27313	7.86262	7.13934	7.0356	7.09962	7.30946	7.37725
17201827	NA	NA			NA	NA	NA	4.00568	4.4485	4.39934	4.75376	4.24819	4.1992	4.48473	4.21299
17201829	NA	NA			NA	NA	NA	3.15421	2.37393	3.1886	2.96263	2.35033	4.13963	2.77597	3.42343
17201831	NA	NA			NA	NA	NA	4.76685	4.61995	4.18619	4.64978	4.15605	3.81179	3.2274	2.82776
17201833	NA	NA			NA	NA	NA	3.94982	4.65313	4.25989	3.72161	4.36301	3.24137	4.64464	3.82149
17201835	NA	NA			NA	NA	NA	2.12949	1.68609	2.06471	1.88964	2.24002	1.87211	2.3104	2.70068
17201837	NA	NA			NA	NA	NA	2.9024	2.03656	3.66067	4.03718	2.7022	2.5723	3.25764	3.0321
17201839	NA	NA			NA	NA	NA	4.20279	3.40481	5.70919	4.86199	2.91658	4.5727	4.87485	4.38844
17201841	NA	NA			NA	NA	NA	3.37217	2.44765	2.13688	1.85745	2.02254	2.41198	2.61398	2.1032
17201843	NA	NA			NA	NA	NA	2.5566	2.1388	2.19498	3.10398	5.24734	2.53713	2.4094	2.53541
17201845	NA	NA			NA	NA	NA	2.28923	2.13989	3.2664	2.43081	2.90789	2.24161	2.72618	2.07756
17201847	NA	NA			NA	NA	NA	3.57973	2.46456	4.9056	4.35636	3.41342	3.56799	4.95543	4.58188
17201849	NA	NA			NA	NA	NA	5.73372	5.6635	5.88291	5.78341	6.02033	5.04796	5.85709	5.65787
17201851	NA	NA			NA	NA	NA	6.9479	6.39098	5.9499	6.49012	6.80039	6.65565	6.75784	6.8287
17201853	NA	NA			NA	NA	NA	4.19118	4.27086	3.80163	4.41315	4.31833	4.7541	3.53846	4.71457
17201855	NA	NA			NA	NA	NA	2.33647	2.44796	2.55209	2.76173	2.71753	3.05732	2.9189	2.6273
17201857	NA	NA			NA	NA	NA	2.87823	2.2614	2.8247	2.69362	3.28933	1.97824	3.23341	2.66463
17201859	NA	NA			NA	NA	NA	2.14527	2.48933	2.78809	2.37339	2.24002	2.42266	2.28076	2.39664
17201861	NA	NA			NA	NA	NA	2.97811	3.19595	4.69171	2.58159	3.24134	3.49658	2.8252	3.45824
17201863	NA	NA			NA	NA	NA	4.03885	5.24811	3.5624	3.36785	3.89421	3.67826	3.76978	3.74463
17201867	NA	NA			NA	NA	NA	4.23759	3.97783	4.16269	3.39679	3.67798	3.78577	3.66652	4.01706
17201869	NA	NA			NA	NA	NA	5.21043	5.53732	4.87139	6.25053	5.60733	5.0099	5.66748	5.61731
17201871	NA	NA			NA	NA	NA	5.20467	2.40567	2.36932	1.84205	2.56701	2.14755	1.92461	2.09742
17201873	NA	NA			NA	NA	NA	3.46231	1.84371	2.04019	2.12352	2.00823	2.14755	1.81751	2.02023
17201875	NA	NA			NA	NA	NA	4.54493	2.79481	3.1137	3.29286	3.58228	3.32979	2.77876	3.58551
17201877	NA	NA			NA	NA	NA	3.93043	3.20086	3.85962	4.23815	3.37593	4.01989	3.39766	3.44717
17201879	NA	NA			NA	NA	NA	4.39718	3.74016	4.19401	4.22905	4.5264	2.99826	3.59211	3.58629
17201881	NA	NA			NA	NA	NA	6.05086	3.28507	4.46808	4.92059	4.06364	3.60462	2.61617	3.04724
17201883	NA	NA			NA	NA	NA	2.40545	2.46311	2.935	4.85032	3.6185	3.76864	2.99625	3.22847
17201885	NA	NA			NA	NA	NA	3.26879	3.13018	2.84353	4.41562	4.60651	4.12028	5.52055	2.71432
17201887	NA	NA			NA	NA	NA	3.49017	3.97513	4.29121	3.9559	3.26085	4.07788	3.10617	3.43356
17201889	NA	NA			NA	NA	NA	4.60533	3.08423	3.21677	3.81735	3.73518	3.71682	2.93408	3.13119
17201891	NA	NA			NA	NA	NA	4.85543	4.56586	4.5586	5.27979	4.66582	4.57152	4.92549	4.37854
17201893	NA	NA			NA	NA	NA	4.59216	5.62995	4.94539	5.96853	5.16833	5.11967	4.77266	5.70302
17201895	NA	NA			NA	NA	NA	2.0176	2.42761	2.1035	2.46001	2.35961	2.82652	1.9903	2.22936
17201897	NA	NA			NA	NA	NA	5.90173	5.09812	5.48272	6.69153	5.26756	5.36467	4.92339	5.94888
17201899	NA	NA			NA	NA	NA	5.21634	4.89172	4.4415	4.84172	4.80663	4.08357	5.15905	4.02856
17201901	NA	NA			NA	NA	NA	9.80921	10.2372	10.4875	10.2129	10.2954	9.82468	10.5002	10.5222
17201905	NA	NA			NA	NA	NA	4.17243	4.55768	4.46216	5.44919	3.57374	4.23043	4.5528	3.52409
17201907	NA	NA			NA	NA	NA	6.17015	4.90654	5.77789	3.69816	5.38224	4.10453	4.54319	5.97382
17201909	NA	NA			NA	NA	NA	4.7767	2.91596	3.88733	4.60611	4.56954	3.83877	4.53066	3.90513
17201911	NA	NA			NA	NA	NA	6.69298	5.42707	5.34653	6.83903	6.35303	6.21172	7.0317	5.9787
17201913	NA	NA			NA	NA	NA	5.92828	6.14901	6.77961	6.03872	6.46578	5.86729	6.55753	6.32346
17201915	NA	NA			NA	NA	NA	5.12109	5.15757	7.23148	5.13022	5.3225	5.8066	6.01701	5.53089
17201917	NA	NA			NA	NA	NA	3.27672	5.79403	3.66115	4.67988	5.88418	6.10239	6.37069	4.06851
17201919	NA	NA			NA	NA	NA	2.58591	3.33912	2.56765	3.75742	3.40678	2.99599	2.34699	2.83556
17201921	NA	NA			NA	NA	NA	2.31845	3.6269	3.00118	2.48521	3.70394	2.75491	2.68149	3.20101
17201923	NA	NA			NA	NA	NA	2.47474	2.02354	2.2156	2.15417	2.23696	2.11443	2.09999	2.17778
17201925	NA	NA			NA	NA	NA	3.06763	2.66767	2.55064	4.6494	5.04849	4.09825	7.16929	4.09978
17201927	NA	NA			NA	NA	NA	3.29427	3.2826	2.63811	2.52567	2.70999	2.73027	2.68868	2.52245
17201929	NA	NA			NA	NA	NA	5.76564	5.58443	5.33498	4.70421	5.62116	5.48925	5.25713	5.49857
17201931	NA	NA			NA	NA	NA	3.09219	2.76662	2.59444	3.33834	1.86035	2.45631	2.52453	2.76405
17201933	NA	NA			NA	NA	NA	3.27099	2.30515	2.08536	2.2973	3.06009	2.37982	2.36173	2.40043
17201935	NA	NA			NA	NA	NA	5.20732	4.59302	5.35487	4.79049	4.44759	4.57732	5.1886	4.66908
17201937	NA	NA			NA	NA	NA	3.59557	2.65773	3.84053	4.11567	3.08021	3.0561	3.39108	3.69579
17201939	NA	NA			NA	NA	NA	4.11182	4.0196	4.01492	4.38676	4.12743	2.41131	4.03979	3.86542
17201941	NA	NA			NA	NA	NA	2.99995	2.80346	2.51461	2.74207	3.04315	2.51425	3.00034	2.92611
17201943	NA	NA			NA	NA	NA	3.01056	2.81344	2.21935	2.13451	2.79417	2.29074	2.9502	2.53545
17201945	NA	NA			NA	NA	NA	3.45796	3.5315	2.91805	3.32957	3.58062	3.42609	3.34762	3.40344
17201947	NA	NA			NA	NA	NA	4.76813	2.85706	2.88649	2.7768	4.46534	2.4947	2.72603	2.43113
17201949	NA	NA			NA	NA	NA	4.05359	3.33325	3.74727	3.69973	3.68312	3.37389	3.35573	4.0926
17201951	NA	NA			NA	NA	NA	4.53691	2.68296	2.48114	3.10344	3.5249	2.2072	2.13772	4.12475
17201953	NA	NA			NA	NA	NA	2.42705	2.48853	3.44018	3.25082	2.83766	2.81586	2.74648	2.86741
17201955	NA	NA			NA	NA	NA	2.56071	3.63672	5.63505	2.86259	2.05549	3.14321	4.43362	2.03714
17201957	NA	NA			NA	NA	NA	3.69206	3.46769	3.32335	3.69603	3.79845	3.71991	3.26227	3.66448
17201959	NA	NA			NA	NA	NA	4.35862	2.78342	3.25743	3.50403	3.07347	3.16923	2.84765	3.56969
17201961	NA	NA			NA	NA	NA	3.24301	2.74512	2.63514	3.36208	2.71038	4.82777	3.16441	2.82886
17201963	NA	NA			NA	NA	NA	1.85298	3.20821	2.77232	2.72117	2.64392	4.38161	2.52333	2.62375
17201965	NA	NA			NA	NA	NA	2.56861	3.65336	2.44078	2.75017	3.23144	2.60463	2.34188	2.15019
17201967	NA	NA			NA	NA	NA	2.66676	2.53893	2.22488	3.11285	2.48047	3.01899	2.7167	2.02505
17201969	NA	NA			NA	NA	NA	4.57293	4.0014	4.05669	3.81137	4.86471	3.61254	4.12973	4.55417
17201971	NA	NA			NA	NA	NA	4.38994	3.96736	4.18495	3.9603	5.21157	3.72612	3.31618	4.15583
17201973	NA	NA			NA	NA	NA	2.71621	2.92114	2.18605	5.55406	3.70738	3.56768	3.4217	4.67114
17201975	NA	NA			NA	NA	NA	2.70819	2.55441	2.89423	2.51393	3.6782	2.88414	3.29954	2.91547
17201977	NA	NA			NA	NA	NA	1.89251	2.54702	2.57368	2.85212	2.56107	2.66616	2.66961	2.54547
17201979	NA	NA			NA	NA	NA	3.32284	3.07062	3.96692	3.23296	3.31881	3.37475	3.18985	3.01664
17201981	NA	NA			NA	NA	NA	4.06497	4.22121	4.68276	4.16436	4.06795	4.07144	4.61919	4.88881
17201983	NA	NA			NA	NA	NA	2.74507	3.11993	3.03928	3.02229	3.61189	2.92009	2.81718	3.29081
17201985	NA	NA			NA	NA	NA	2.57145	2.88531	3.46833	3.09646	2.67389	3.03447	3.75329	3.79362
17201987	NA	NA			NA	NA	NA	5.31239	5.96934	7.37164	5.52983	5.38014	4.97578	5.51874	5.87252
17201989	NA	NA			NA	NA	NA	4.26302	2.91467	3.99526	3.16488	5.26981	4.97485	4.63029	3.22532
17201991	NA	NA			NA	NA	NA	3.34653	2.64165	3.3819	3.4272	4.04637	3.93861	3.28422	3.47913
17201993	NA	NA			NA	NA	NA	4.46706	3.46646	4.08257	3.81884	3.77168	3.81224	4.05031	3.79048
17201995	NA	NA			NA	NA	NA	2.63713	2.0938	2.95691	2.71631	2.56154	2.81934	2.92628	2.71925
17201997	NA	NA			NA	NA	NA	2.96072	2.43695	3.38126	2.99583	2.81325	3.12321	3.31598	3.44554
17201999	NA	NA			NA	NA	NA	2.89386	3.35587	4.03642	3.03633	3.206	2.55735	3.18416	3.44644
17202001	NA	NA			NA	NA	NA	2.30422	2.81621	2.65657	2.66743	2.15956	2.43527	2.16836	2.54756
17202003	NA	NA			NA	NA	NA	2.72423	2.75506	2.75178	4.51777	2.44554	3.18267	3.2291	3.17403
17202005	NA	NA			NA	NA	NA	1.7799	1.88903	1.86034	2.72344	1.71828	2.0282	2.15334	2.22164
17202007	NA	NA			NA	NA	NA	2.19387	2.39487	2.00614	2.33936	2.94726	3.2519	2.81917	1.81013
17202009	NA	NA			NA	NA	NA	2.54439	3.41356	2.31734	2.24781	2.20032	2.19855	2.29374	2.17393
17202011	NA	NA			NA	NA	NA	3.40452	2.38065	2.64302	3.80246	3.86479	2.76716	2.73479	3.16618
17202013	NA	NA			NA	NA	NA	2.43447	2.23646	2.27225	2.51509	2.4747	1.99367	2.38345	1.97155
17202015	NA	NA			NA	NA	NA	3.4346	4.74034	3.74988	4.37582	2.95426	3.83635	3.57199	3.77673
17202017	NA	NA			NA	NA	NA	2.51645	2.84958	3.01611	2.87239	2.5957	2.93436	3.19511	3.13597
17202019	NA	NA			NA	NA	NA	2.89812	4.26837	2.98329	2.98611	3.81872	2.56143	2.54305	2.56046
17202021	NA	NA			NA	NA	NA	2.07212	2.34047	2.21513	3.43949	2.09285	2.6151	1.99523	2.23472
17202023	NA	NA			NA	NA	NA	2.93769	1.89851	2.17848	2.294	1.89183	2.90571	2.1859	2.76607
17202025	NA	NA			NA	NA	NA	3.17699	3.4036	2.93934	2.26348	3.01951	2.91081	2.41589	2.57099
17202027	NA	NA			NA	NA	NA	2.48659	2.42113	1.98962	2.39299	2.6713	2.29157	2.4393	2.63422
17202029	NA	NA			NA	NA	NA	4.17874	2.7143	2.56603	3.22337	2.0453	2.46922	2.48469	2.78536
17202031	NA	NA			NA	NA	NA	4.68762	3.02767	7.6717	4.54719	2.99465	3.1892	4.72317	4.01436
17202033	NA	NA			NA	NA	NA	2.8552	3.25149	2.39359	2.8785	2.0277	2.85183	2.24963	2.49217
17202035	NA	NA			NA	NA	NA	2.66922	2.21372	2.292	2.01626	2.1921	2.14841	2.2482	2.94809
17202037	NA	NA			NA	NA	NA	2.03703	2.25025	2.89785	2.85114	1.59711	2.30204	2.36908	2.93529
17202039	NA	NA			NA	NA	NA	3.09445	3.89535	3.68583	3.62377	3.0876	3.02662	3.12418	3.61788
17202041	NA	NA			NA	NA	NA	2.00083	2.60359	2.37284	2.24011	2.05756	2.17101	3.95829	1.91224
17202043	NA	NA			NA	NA	NA	2.06685	2.15188	2.07079	2.69079	2.94034	2.63048	2.38272	2.60054
17202045	NA	NA			NA	NA	NA	2.50348	3.61566	3.34398	3.36756	3.28101	3.4356	3.86081	2.93106
17202047	NA	NA			NA	NA	NA	1.9945	2.25022	1.99346	2.08195	2.55348	2.30246	1.92785	1.96728
17202049	NA	NA			NA	NA	NA	2.32027	2.12447	1.95389	2.15684	2.80834	3.4716	1.96584	1.92057
17202051	NA	NA			NA	NA	NA	2.59118	2.399	3.58109	2.63708	2.44303	2.25591	2.55652	2.90343
17202053	NA	NA			NA	NA	NA	2.58466	3.01041	1.93294	2.56426	3.75463	3.28846	3.9095	1.63885
17202055	NA	NA			NA	NA	NA	2.69124	2.50482	2.40811	1.88097	3.08552	2.1898	2.11087	2.00489
17202057	NA	NA			NA	NA	NA	2.52623	2.84912	2.57905	2.33469	2.54166	2.49254	2.58673	2.45343
17202059	NA	NA			NA	NA	NA	2.3425	2.44573	2.77083	2.30942	3.21797	2.46766	2.42837	2.25185
17202061	NA	NA			NA	NA	NA	3.04738	2.71952	3.15509	2.55009	2.07115	1.82804	2.64628	3.25198
17202063	NA	NA			NA	NA	NA	6.03488	5.16096	6.92379	5.40446	5.76697	5.85687	5.03251	5.98351
17202065	NA	NA			NA	NA	NA	3.55358	2.73914	2.41555	3.40497	2.35853	2.70851	2.23723	2.55532
17202067	NA	NA			NA	NA	NA	3.36447	2.06802	1.91225	2.43598	3.2821	2.84036	2.36641	2.36641
17202069	NA	NA			NA	NA	NA	2.50973	2.30903	1.85624	2.51967	2.66766	1.94305	2.37597	2.41886
17202071	NA	NA			NA	NA	NA	3.16716	2.47667	2.51123	2.63056	3.05001	2.91376	2.77326	3.14592
17202073	NA	NA			NA	NA	NA	2.32229	2.21867	2.04781	3.53838	2.22953	2.30534	2.0336	3.27476
17202075	NA	NA			NA	NA	NA	2.87041	2.59075	2.78766	2.17995	2.4031	2.26029	1.9335	2.65041
17202077	NA	NA			NA	NA	NA	3.44546	2.72481	2.3031	3.59089	3.27898	3.98886	3.20245	2.9922
17202079	NA	NA			NA	NA	NA	4.86821	4.46932	4.69654	4.02439	3.7027	4.5441	4.68307	4.69583
17202081	NA	NA			NA	NA	NA	3.02861	3.50071	3.90685	3.33501	3.16845	2.81839	3.02874	2.84469
17202083	NA	NA			NA	NA	NA	2.48501	1.99856	3.80281	3.49921	3.06748	3.68967	2.44971	3.43657
17202085	NA	NA			NA	NA	NA	2.09599	2.76636	1.94485	2.05915	2.31328	2.3233	2.7941	2.11497
17202087	NA	NA			NA	NA	NA	2.27208	2.5834	2.91779	3.56191	2.21372	2.80449	2.25305	3.09662
17202089	NA	NA			NA	NA	NA	2.41333	2.21826	2.78121	2.63753	2.24805	2.4522	2.57564	2.37861
17202091	NA	NA			NA	NA	NA	2.14527	1.91664	1.78196	2.18079	1.80195	2.96502	2.53188	1.9932
17202093	NA	NA			NA	NA	NA	3.57962	3.16375	2.88787	3.44473	3.72153	2.86836	3.80826	3.10413
17202095	NA	NA			NA	NA	NA	4.80228	3.44712	5.16849	5.30866	4.37963	4.08089	5.02396	5.3236
17202097	NA	NA			NA	NA	NA	2.67328	2.7707	3.11908	3.25794	3.33548	2.94387	2.90984	3.12357
17202099	NA	NA			NA	NA	NA	6.84363	2.22984	2.10194	1.93513	2.89007	3.07625	1.7613	2.50055
17202101	NA	NA			NA	NA	NA	2.02619	3.56206	3.07814	3.19516	3.08455	2.87913	2.51012	4.38436
17202105	NA	NA			NA	NA	NA	2.66568	3.87255	2.25042	1.81462	2.16457	3.20924	2.01678	1.95882
17202107	NA	NA			NA	NA	NA	4.40088	2.74155	2.9148	6.16477	2.98795	3.6073	3.37624	3.06066
17202109	NA	NA			NA	NA	NA	1.92374	2.26675	2.19932	3.32593	2.18481	2.36279	1.98172	2.04809
17202111	NA	NA			NA	NA	NA	2.17419	1.88641	1.89753	2.7382	3.38651	2.26105	2.34847	2.66799
17202113	NA	NA			NA	NA	NA	2.66047	2.2072	2.26556	3.9374	4.41255	3.06871	2.28252	2.87093
17202115	NA	NA			NA	NA	NA	3.90227	5.83706	3.38339	5.45027	3.38319	5.62148	2.8082	3.62273
17202117	NA	NA			NA	NA	NA	2.65632	3.58233	2.2598	2.48098	2.53699	2.52512	2.20566	1.82748
17202119	NA	NA			NA	NA	NA	3.98289	3.59973	2.92284	2.17415	2.49533	2.28847	2.88152	2.07892
17202121	NA	NA			NA	NA	NA	4.50516	2.92591	4.47329	3.55466	4.42342	2.52541	2.6593	2.90059
17202123	NA	NA			NA	NA	NA	1.57732	2.03234	1.93266	4.84353	2.08127	1.60849	2.08813	3.14887
17202125	NA	NA			NA	NA	NA	3.37163	2.89047	1.65792	2.18382	4.36209	3.09611	1.67512	2.54803
17202127	NA	NA			NA	NA	NA	2.64559	3.76883	3.38934	5.54937	3.7038	3.03384	2.76927	1.87226
17202129	NA	NA			NA	NA	NA	2.139	2.13227	1.69037	4.01581	1.9612	2.28769	2.92563	1.89063
17202131	NA	NA			NA	NA	NA	2.1673	2.77434	2.25489	2.25489	2.43114	2.36884	2.15334	2.25348
17202133	NA	NA			NA	NA	NA	3.14975	2.9619	2.71569	2.9533	2.90689	3.19895	2.90034	3.03633
17202135	NA	NA			NA	NA	NA	1.8546	1.91507	1.70253	1.96327	1.76523	2.44777	1.85509	1.84146
17202137	NA	NA			NA	NA	NA	2.0908	2.70493	2.4239	2.24193	1.69906	2.33693	1.77302	1.81778
17202139	NA	NA			NA	NA	NA	2.28514	2.34113	2.49272	2.37621	2.55494	3.59288	2.81226	2.76457
17202141	NA	NA			NA	NA	NA	1.94781	2.05928	1.85298	1.97793	1.73521	2.52177	2.00893	1.85921
17202143	NA	NA			NA	NA	NA	2.50109	2.27063	1.86438	2.20038	2.09477	2.73105	1.95825	1.88045
17202145	NA	NA			NA	NA	NA	2.0134	2.01745	1.87935	2.29248	2.03876	2.14272	2.51629	2.06693
17202147	NA	NA			NA	NA	NA	2.15583	2.11961	2.54919	1.89008	3.2076	2.25144	1.72216	2.86448
17202149	NA	NA			NA	NA	NA	2.72685	2.48766	1.75752	2.8384	2.32977	2.55433	4.29841	2.84316
17202153	NA	NA			NA	NA	NA	1.65472	2.8138	2.03284	2.70718	2.45741	2.23639	3.08802	2.00169
17202155	NA	NA			NA	NA	NA	6.91002	4.96433	6.2492	6.47793	6.22389	5.76952	5.84993	5.7297
17202157	NA	NA			NA	NA	NA	5.88708	4.40462	5.82503	6.05613	3.95016	4.60205	4.05554	6.14501
17202159	NA	NA			NA	NA	NA	3.95821	1.99611	2.88402	3.25817	3.14663	2.89385	2.2644	2.78041
17202161	NA	NA			NA	NA	NA	2.62487	2.12561	2.49771	3.92353	2.69459	2.15418	2.34416	2.55169
17202163	NA	NA			NA	NA	NA	4.77242	4.16664	2.8111	2.8431	3.13313	2.12937	4.01769	5.00954
17202165	NA	NA			NA	NA	NA	2.43842	2.75084	2.94698	2.68488	2.31028	3.33528	2.33183	2.61228
17202167	NA	NA			NA	NA	NA	3.37831	3.77279	2.56049	2.77673	2.98256	2.87951	2.26544	2.3639
17202169	NA	NA			NA	NA	NA	4.0015	3.25474	4.38441	4.54464	3.77573	4.14997	4.084	4.56144
17202171	NA	NA			NA	NA	NA	3.18484	3.05009	3.53834	3.38543	2.97769	3.12221	3.29849	3.02872
17202173	NA	NA			NA	NA	NA	2.3761	2.63741	1.94376	2.17884	2.46524	2.45733	2.37955	2.70468
17202175	NA	NA			NA	NA	NA	2.8975	2.70925	2.85539	2.5041	2.07575	2.55494	1.93972	2.54608
17202177	NA	NA			NA	NA	NA	2.49908	1.726	2.36291	2.15919	1.95241	1.93585	2.27664	2.0326
17202179	NA	NA			NA	NA	NA	3.9995	3.20508	2.85039	2.9551	2.29969	2.75792	2.59715	2.82869
17202181	NA	NA			NA	NA	NA	3.32569	3.26381	3.84379	3.61363	2.81009	3.22449	3.25855	2.88005
17202183	NA	NA			NA	NA	NA	4.24403	2.99925	2.30599	2.05473	2.58889	2.61956	2.28971	1.83256
17202185	NA	NA			NA	NA	NA	1.54686	1.65342	1.72651	1.64622	1.6113	1.8664	1.60543	1.52883
17202187	NA	NA			NA	NA	NA	2.87844	2.65482	2.39854	2.65979	3.19035	2.89447	2.18237	2.30503
17202189	NA	NA			NA	NA	NA	5.13374	4.91701	5.39858	5.60962	4.76438	5.47875	4.82316	5.86687
17202191	NA	NA			NA	NA	NA	3.48554	4.59465	3.42424	3.90064	3.25042	3.77521	3.45196	4.72485
17202193	NA	NA			NA	NA	NA	2.64922	2.56994	3.5969	3.43677	2.18599	2.33009	2.10385	2.13723
17202195	NA	NA			NA	NA	NA	2.09633	3.36678	2.94925	2.41249	2.79518	2.0897	2.31969	3.12943
17202197	NA	NA			NA	NA	NA	1.99047	2.3275	1.72514	1.72422	1.83162	2.2075	1.80283	1.71878
17202199	NA	NA			NA	NA	NA	2.20881	2.56762	2.25312	3.18051	2.9838	3.13721	1.94016	5.29673
17202201	NA	NA			NA	NA	NA	4.25648	3.5675	2.65901	3.63915	3.42515	3.10232	3.15865	3.00373
17202203	NA	NA			NA	NA	NA	2.20558	2.65183	2.15834	1.90746	2.36353	2.35842	2.1382	2.08385
17202205	NA	NA			NA	NA	NA	3.63789	1.9183	2.23996	2.14265	1.7887	2.07481	2.64847	2.22285
17202207	NA	NA			NA	NA	NA	3.86543	3.57305	3.31426	2.04272	4.46031	2.03426	2.88292	4.24982
17202209	NA	NA			NA	NA	NA	4.70961	3.68669	2.94834	2.97456	3.58172	2.70776	2.1386	2.97247
17202211	NA	NA			NA	NA	NA	2.33185	2.72775	1.73742	2.36974	2.95113	3.28691	2.18528	2.06343
17202213	NA	NA			NA	NA	NA	2.4679	2.21069	2.54024	2.75969	2.35241	1.83256	2.05535	1.97554
17202215	NA	NA			NA	NA	NA	2.15441	2.13027	1.80416	3.26829	2.2542	2.16067	2.56567	2.22849
17202217	NA	NA			NA	NA	NA	3.72102	2.91369	2.62253	5.13295	4.46987	3.50378	3.68892	2.82491
17202219	NA	NA			NA	NA	NA	6.6528	4.60289	3.22588	6.70247	5.21782	4.4658	3.97404	4.73952
17202221	NA	NA			NA	NA	NA	6.56379	6.2776	4.85355	7.59989	5.16521	6.80385	6.24856	7.43088
17202223	NA	NA			NA	NA	NA	4.48278	2.84236	3.22467	5.51684	3.20299	3.67486	2.38219	4.38986
17202225	NA	NA			NA	NA	NA	3.132	2.83646	2.86391	4.05074	3.08215	2.69312	3.35637	3.10947
17202227	NA	NA			NA	NA	NA	3.95641	3.67284	4.46298	5.80839	3.9208	4.37768	3.85298	4.30568
17202229	NA	NA			NA	NA	NA	5.99598	5.81362	5.40644	5.88011	6.10631	4.51755	5.44841	5.91304
17202231	NA	NA			NA	NA	NA	1.58635	2.44097	1.69164	1.84481	1.78806	2.0657	1.74953	1.89288
17202233	NA	NA			NA	NA	NA	4.60808	4.08683	3.64017	3.18916	4.328	3.9762	2.78496	2.65569
17202235	NA	NA			NA	NA	NA	3.92543	2.75198	1.96575	3.33541	4.17959	3.8944	4.06433	2.80318
17202237	NA	NA			NA	NA	NA	6.07659	6.02326	7.03399	6.94769	5.53009	5.80952	5.46213	5.52082
17202239	NA	NA			NA	NA	NA	5.68206	5.56628	2.97369	4.90318	5.19722	5.01882	3.85578	5.13833
17202241	NA	NA			NA	NA	NA	2.15289	2.16254	1.78225	2.88666	2.70073	1.93407	3.44148	2.48053
17202243	NA	NA			NA	NA	NA	3.51244	7.55507	5.69186	7.89389	5.22512	6.48284	6.84344	5.8582
17202245	NA	NA			NA	NA	NA	3.63109	3.10503	1.85337	4.01692	1.99075	2.8666	2.44797	2.10573
17202247	NA	NA			NA	NA	NA	2.88845	3.34659	2.32369	5.93503	4.66943	3.33425	3.86648	5.00605
17202249	NA	NA			NA	NA	NA	7.10921	6.20576	5.85951	8.68293	6.88669	5.43711	5.0185	7.93792
17202251	NA	NA			NA	NA	NA	2.91772	3.03476	3.06232	4.89852	4.38885	3.64307	3.15528	5.58384
17202253	NA	NA			NA	NA	NA	3.22658	2.61731	2.33918	3.48797	2.70328	3.24501	2.76092	4.95072
17202255	NA	NA			NA	NA	NA	5.24815	3.72061	2.59769	5.46093	4.67357	4.95994	5.10165	5.2661
17202257	NA	NA			NA	NA	NA	6.53299	6.47145	6.28812	7.91348	6.44502	6.35588	6.90747	6.5078
17202259	NA	NA			NA	NA	NA	4.74684	4.51887	5.04183	4.73409	4.47337	4.81815	4.93473	5.31119
17202261	NA	NA			NA	NA	NA	6.57325	5.57003	2.39381	5.77814	6.45136	5.1964	5.70241	6.79522
17202263	NA	NA			NA	NA	NA	4.90936	3.54782	2.8246	3.94947	3.59676	3.29015	4.45362	4.27771
17202265	NA	NA			NA	NA	NA	5.69701	3.284	4.31946	7.06797	5.31518	3.2375	5.29639	5.72048
17202267	NA	NA			NA	NA	NA	3.47613	4.70697	5.27673	4.53374	4.02262	3.58327	3.38045	3.09012
17202269	NA	NA			NA	NA	NA	3.84132	5.28003	3.82811	4.34187	4.47535	4.18293	4.79136	6.75072
17202271	NA	NA			NA	NA	NA	2.98244	3.49971	2.85077	6.65103	3.72468	3.79021	3.86234	2.90461
17202273	NA	NA			NA	NA	NA	5.74986	6.19224	6.40164	7.23392	6.36227	6.11737	6.15586	6.7037
17202275	NA	NA			NA	NA	NA	5.69107	2.59289	1.97433	3.3284	3.54913	2.70423	2.6175	1.86035
17202277	NA	NA			NA	NA	NA	4.123	3.59595	3.16584	5.44159	4.06707	3.77721	3.01185	4.45658
17202279	NA	NA			NA	NA	NA	2.95377	2.6309	3.49564	2.55604	3.69997	3.08265	3.57593	3.34108
17202281	NA	NA			NA	NA	NA	4.20013	3.32711	4.93297	3.36799	3.76714	3.34791	4.11259	4.53966
17202283	NA	NA			NA	NA	NA	5.53986	6.3925	5.50855	5.30923	5.08001	5.79637	5.52741	5.63785
17202285	NA	NA			NA	NA	NA	4.84559	3.87792	5.16391	3.85669	3.05309	3.69263	3.02758	4.53691
17202289	NA	NA			NA	NA	NA	7.48966	7.71769	6.13097	8.70529	7.24443	8.33207	8.61823	9.09114
17202291	NA	NA			NA	NA	NA	2.86159	3.17894	3.49605	3.6295	2.9966	2.85815	3.10577	3.47264
17202293	NA	NA			NA	NA	NA	3.75304	3.95664	5.56267	4.53863	3.66073	4.50476	4.8241	4.09128
17202295	NA	NA			NA	NA	NA	4.79847	5.46023	5.00414	6.91503	4.53087	5.15655	6.48815	8.0997
17202297	NA	NA			NA	NA	NA	4.92491	5.88751	5.388	5.71638	5.36749	5.48882	5.75982	5.59315
17202299	NA	NA			NA	NA	NA	1.86003	2.52777	2.77026	2.50354	2.6135	2.0355	3.99959	2.46071
17202301	NA	NA			NA	NA	NA	3.6524	2.21138	3.02834	2.91901	3.12717	2.14599	2.91484	4.04714
17202303	NA	NA			NA	NA	NA	3.15222	2.50817	2.37995	2.2719	2.06103	2.38341	2.14926	1.90191
17202305	NA	NA			NA	NA	NA	2.38959	3.12769	2.90143	2.52063	2.27769	2.43009	2.41048	2.58893
17202307	NA	NA			NA	NA	NA	1.99362	2.12603	1.83907	2.10669	2.09801	2.11395	1.89002	1.83612
17202309	NA	NA			NA	NA	NA	3.02673	4.84868	3.42941	3.25267	3.64907	3.34988	3.73426	6.2681
17202311	NA	NA			NA	NA	NA	3.09984	3.26731	3.23651	3.11923	3.47206	3.20975	2.99163	2.77172
17202313	NA	NA			NA	NA	NA	3.84511	3.26881	3.45245	3.3386	4.06938	3.01191	3.74152	3.90168
17202315	NA	NA			NA	NA	NA	5.4406	4.72294	4.86278	5.23923	5.06953	4.72201	4.70578	4.94652
17202317	NA	NA			NA	NA	NA	4.0805	2.90722	4.21384	4.5207	3.0405	3.94713	2.96328	4.04159
17202319	NA	NA			NA	NA	NA	2.67129	2.46511	2.59092	2.91205	2.2993	3.12706	2.66332	2.37576
17202321	NA	NA			NA	NA	NA	2.09662	2.31444	2.65247	4.95646	2.61913	2.02476	2.39476	2.71589
17202323	NA	NA			NA	NA	NA	2.68421	3.59968	3.10998	4.52552	3.17345	3.15595	2.69216	3.45868
17202325	NA	NA			NA	NA	NA	4.14813	3.1523	4.41905	5.36063	3.67958	4.14977	3.17527	4.71474
17202327	NA	NA			NA	NA	NA	4.96651	4.29236	6.63936	6.71854	6.52235	4.61063	5.25168	6.73266
17202329	NA	NA			NA	NA	NA	5.49049	4.8968	6.13624	6.8329	6.56285	4.70073	5.81908	6.46671
17202331	NA	NA			NA	NA	NA	2.43597	2.49776	3.15218	3.63462	4.79701	2.55205	2.46731	2.27262
17202333	NA	NA			NA	NA	NA	2.91403	2.2123	2.73108	2.54956	2.42049	2.293	2.2193	2.6612
17202335	NA	NA			NA	NA	NA	4.22627	4.09374	4.94726	4.63211	4.0534	3.98691	4.79419	4.78317
17202337	NA	NA			NA	NA	NA	3.51111	3.39916	4.49132	3.20775	3.45344	3.1759	3.76487	3.71896
17202339	NA	NA			NA	NA	NA	2.65287	3.27044	3.7359	3.19381	2.13095	2.31396	3.05962	2.97448
17202341	NA	NA			NA	NA	NA	2.26373	2.85752	2.32439	3.49249	3.34058	2.52179	3.06458	2.63751
17202343	NA	NA			NA	NA	NA	3.30842	2.07109	2.63152	3.63418	1.93878	1.75279	2.10539	2.10576
17202345	NA	NA			NA	NA	NA	3.00106	2.95405	3.53264	4.18464	4.05749	2.98602	3.61853	2.84965
17202347	NA	NA			NA	NA	NA	2.52123	2.85032	2.39701	2.72572	2.42709	2.88173	2.16253	3.01922
17202349	NA	NA			NA	NA	NA	4.70386	5.8857	7.33431	5.425	4.77007	5.69171	5.22277	5.74686
17202351	NA	NA			NA	NA	NA	3.79512	3.83799	6.58783	3.84974	3.99044	4.41697	4.07055	3.14427
17202353	NA	NA			NA	NA	NA	3.51342	3.389	3.48973	3.67734	2.4112	3.26223	3.7801	3.20641
17202355	NA	NA			NA	NA	NA	4.00319	2.09241	3.02449	2.84322	2.98503	2.5546	2.9307	2.92115
17202357	NA	NA			NA	NA	NA	3.97701	4.72287	4.26723	4.73189	4.84175	4.46273	4.81448	4.61258
17202359	NA	NA			NA	NA	NA	5.44325	4.54618	4.32548	4.68825	4.50006	4.01647	4.83525	5.30055
17202361	NA	NA			NA	NA	NA	2.56629	2.68741	1.89708	1.86888	2.62324	2.21966	1.81621	2.25492
17202363	NA	NA			NA	NA	NA	4.15338	3.14498	3.63463	2.84284	2.76636	2.30853	3.25419	2.97019
17202365	NA	NA			NA	NA	NA	4.66849	2.81874	3.04352	4.13165	2.47051	2.74027	5.96697	3.35865
17202367	NA	NA			NA	NA	NA	3.18986	2.48355	2.96237	3.16167	3.05669	3.38209	3.00753	3.10145
17202369	NA	NA			NA	NA	NA	4.3886	4.61423	4.40148	3.95531	3.7332	4.16363	4.2407	3.98587
17202371	NA	NA			NA	NA	NA	7.47253	7.31066	7.11123	8.78308	7.33454	6.75118	8.97743	6.16208
17202373	NA	NA			NA	NA	NA	6.53103	6.47387	6.76037	6.96827	6.48734	5.62151	7.2746	6.17435
17202375	NA	NA			NA	NA	NA	4.90569	4.26733	6.20082	7.23668	4.41411	4.10591	4.86411	3.21071
17202377	NA	NA			NA	NA	NA	7.22817	6.36178	7.54873	8.31423	6.23187	6.45521	6.68343	6.75123
17202379	NA	NA			NA	NA	NA	5.67815	6.0459	6.83543	7.9161	6.29519	5.2115	5.45162	5.58862
17202381	NA	NA			NA	NA	NA	5.85642	5.58127	6.50686	6.97217	5.65617	6.07355	6.03806	5.37278
17202383	NA	NA			NA	NA	NA	7.98144	7.13306	7.73365	8.21257	7.58626	7.16712	7.52551	7.66235
17202385	NA	NA			NA	NA	NA	4.25914	5.9586	4.0357	4.89435	5.53199	4.84068	3.93391	6.38894
17202387	NA	NA			NA	NA	NA	4.29929	5.43434	7.34992	6.25267	4.86649	4.32877	2.63597	3.00308
17202389	NA	NA			NA	NA	NA	4.03395	2.81298	4.47067	4.61578	4.22236	4.63872	4.63104	4.52814
17202391	NA	NA			NA	NA	NA	3.50926	4.67121	4.01821	5.2972	4.36785	3.20597	5.46802	4.57363
17202393	NA	NA			NA	NA	NA	3.6638	4.2468	3.71683	5.06096	4.42444	3.29367	4.5133	3.64471
17202395	NA	NA			NA	NA	NA	3.65082	3.67286	6.25367	4.01455	4.12895	3.78997	4.251	3.75508
17202397	NA	NA			NA	NA	NA	3.23124	3.3558	7.23067	3.14526	3.88042	2.8952	2.61537	3.00762
17202399	NA	NA			NA	NA	NA	3.0658	2.46429	2.89004	2.78999	3.032	2.52307	3.20704	2.96143
17202401	NA	NA			NA	NA	NA	2.53118	2.07029	2.96241	3.23634	2.81452	3.03598	3.47278	3.99931
17202403	NA	NA			NA	NA	NA	6.06404	6.1662	6.77383	6.47905	5.64195	6.60293	6.61968	7.30393
17202405	NA	NA			NA	NA	NA	4.75203	3.0375	4.62876	3.57023	3.36418	3.25824	3.8072	4.22618
17202407	NA	NA			NA	NA	NA	3.59856	2.97456	3.50249	2.93721	3.72138	3.16864	2.89571	3.99965
17202409	NA	NA			NA	NA	NA	2.92592	2.12785	2.94114	2.41517	3.15861	2.03426	2.50017	2.11346
17202411	NA	NA			NA	NA	NA	3.14243	4.01475	4.9819	5.07399	3.70496	4.26073	4.67164	4.4434
17202413	NA	NA			NA	NA	NA	4.52263	4.22367	3.92631	3.80032	3.88927	3.32535	4.40741	3.8218
17202415	NA	NA			NA	NA	NA	8.28122	6.95563	7.17484	7.27704	7.89942	7.18541	7.8077	7.14877
17202417	NA	NA			NA	NA	NA	4.31481	3.43813	4.42853	4.28413	4.21572	4.25304	4.05205	4.98309
17202419	NA	NA			NA	NA	NA	3.66331	3.66349	6.33362	3.58491	3.87036	2.96502	3.67071	5.07541
17202421	NA	NA			NA	NA	NA	4.5266	3.81052	6.57215	5.21615	6.06169	3.65645	3.55777	5.57842
17202423	NA	NA			NA	NA	NA	3.23007	3.4494	3.41349	3.92309	4.2219	4.04907	2.05841	3.45135
17202425	NA	NA			NA	NA	NA	6.5063	6.06125	7.31052	7.78321	4.95321	5.21993	6.08077	4.85478
17202427	NA	NA			NA	NA	NA	3.04653	2.81047	2.84377	5.60734	3.11343	2.83853	2.55386	3.31168
17202429	NA	NA			NA	NA	NA	4.41021	4.43634	2.27817	4.42736	3.37408	2.99456	2.79018	3.35655
17202431	NA	NA			NA	NA	NA	2.40657	2.73533	2.31924	4.2933	2.72173	2.26234	2.20762	2.40314
17202433	NA	NA			NA	NA	NA	7.92949	7.44367	7.98009	9.06116	8.39293	7.85061	8.59165	8.77829
17202435	NA	NA			NA	NA	NA	5.53734	3.20926	3.53834	4.77948	6.864	5.32279	4.56894	6.10378
17202437	NA	NA			NA	NA	NA	2.28291	2.69604	2.40454	2.01267	2.47133	2.19887	2.29332	2.47675
17202439	NA	NA			NA	NA	NA	2.20535	2.62571	2.69893	3.10075	3.14698	2.07351	3.71071	2.49643
17202441	NA	NA			NA	NA	NA	4.9632	3.41425	3.87668	2.6039	4.37074	3.67959	2.5591	2.22145
17202443	NA	NA			NA	NA	NA	4.83714	4.14675	4.98234	5.51621	5.0909	4.92206	5.02829	6.41808
17202445	NA	NA			NA	NA	NA	2.08824	2.10537	1.67612	1.88081	2.50918	2.12142	2.05328	1.81691
17202447	NA	NA			NA	NA	NA	2.06679	2.60087	2.03599	3.23657	2.71678	2.24356	2.0438	2.75502
17202449	NA	NA			NA	NA	NA	3.61879	3.54875	3.122	3.41107	3.51139	3.79561	3.00884	3.29312
17202451	NA	NA			NA	NA	NA	3.43826	2.67499	2.45089	3.23718	3.52512	2.85349	2.75901	2.52848
17202453	NA	NA			NA	NA	NA	2.44744	1.871	2.0568	3.29979	2.38033	3.66502	2.31701	2.25033
17202455	NA	NA			NA	NA	NA	1.82801	4.11793	2.03663	5.26281	3.33551	1.97318	5.30822	2.03175
17202457	NA	NA			NA	NA	NA	4.98726	5.62661	5.78364	5.22711	5.44033	5.55881	5.20209	5.61429
17202459	NA	NA			NA	NA	NA	2.11634	2.32716	1.88037	2.05713	2.24084	2.2976	3.21769	3.66275
17202461	NA	NA			NA	NA	NA	5.97973	3.9478	4.25592	5.24121	5.41497	4.68095	3.92848	5.40682
17202463	NA	NA			NA	NA	NA	2.40708	3.04661	2.41425	4.66053	2.6498	2.83326	2.78976	2.26041
17202465	NA	NA			NA	NA	NA	3.29174	2.76432	2.53826	6.15525	3.77996	3.5008	4.20822	2.43314
17202467	NA	NA			NA	NA	NA	3.80321	3.66355	3.26463	3.50723	4.41589	4.19997	4.44956	3.33877
17202469	NA	NA			NA	NA	NA	2.44979	2.3841	2.60221	2.52871	2.22638	2.08919	1.62545	2.36329
17202471	NA	NA			NA	NA	NA	2.90615	2.61879	4.22151	4.12451	2.11703	2.97829	3.9571	3.68016
17202473	NA	NA			NA	NA	NA	3.74812	2.24232	2.60315	3.21796	2.24825	2.70108	2.17849	2.92905
17202475	NA	NA			NA	NA	NA	2.71291	2.13295	5.11841	2.39131	3.0783	2.38889	2.07659	1.96965
17202477	NA	NA			NA	NA	NA	2.76815	2.54854	2.33387	2.07078	2.73458	2.04042	1.87153	1.89835
17202479	NA	NA			NA	NA	NA	4.99177	5.18472	5.83694	5.51119	5.86065	5.61757	5.48974	5.52305
17202481	NA	NA			NA	NA	NA	4.04505	3.80297	3.92615	4.7303	3.29207	4.55441	4.10888	4.46333
17202483	NA	NA			NA	NA	NA	1.9629	2.24864	1.80449	2.17789	2.64319	1.82535	2.18861	1.89107
17202485	NA	NA			NA	NA	NA	2.47177	3.33648	2.58785	2.86956	2.71014	2.52708	2.16393	2.13709
17202487	NA	NA			NA	NA	NA	3.04101	2.70879	3.99686	6.27139	2.97117	3.18222	6.12897	3.05909
17202489	NA	NA			NA	NA	NA	3.89979	4.64553	4.29835	6.52314	5.44853	4.74448	5.1293	4.92975
17202491	NA	NA			NA	NA	NA	5.83023	6.483	7.28214	7.07012	6.74897	7.24199	7.13183	7.44128
17202493	NA	NA			NA	NA	NA	3.27787	2.83245	3.12627	3.01951	3.15784	3.90731	2.84025	2.96459
17202495	NA	NA			NA	NA	NA	3.50265	4.13497	5.43323	5.4162	4.00517	5.08078	5.08872	4.76495
17202497	NA	NA			NA	NA	NA	4.05316	3.78769	3.99082	4.32115	3.12348	3.26932	3.63416	2.93015
17202499	NA	NA			NA	NA	NA	2.58511	1.91379	1.79275	1.86587	2.21303	3.5661	2.20796	1.65976
17202501	NA	NA			NA	NA	NA	2.46897	2.61211	2.31613	3.60175	3.33713	2.39305	2.95589	3.21211
17202503	NA	NA			NA	NA	NA	2.17871	3.78657	2.38279	4.59635	3.69925	1.72767	2.31581	2.76021
17202505	NA	NA			NA	NA	NA	3.46717	2.30799	2.5837	2.75092	2.43869	2.60984	2.46339	2.63226
17202507	NA	NA			NA	NA	NA	3.61712	1.66974	3.23784	2.49091	2.66243	1.73953	2.14833	2.0668
17202509	NA	NA			NA	NA	NA	2.11691	2.3452	2.0804	2.36326	2.84965	2.40861	2.54059	2.6232
17202511	NA	NA			NA	NA	NA	2.56283	2.15067	2.20206	3.34283	2.85787	2.79097	1.98877	2.29693
17202513	NA	NA			NA	NA	NA	4.90649	3.97933	3.80598	5.92051	4.51908	4.80908	4.98004	5.11902
17202515	NA	NA			NA	NA	NA	2.06804	2.22272	2.4885	2.64629	2.94938	2.44069	2.19985	2.63371
17202517	NA	NA			NA	NA	NA	1.87662	2.36023	2.05085	1.94669	1.85517	2.78756	2.17006	2.10607
17202519	NA	NA			NA	NA	NA	1.88474	1.85379	1.83039	1.81324	2.36313	1.96383	1.80975	1.91014
17202521	NA	NA			NA	NA	NA	2.62001	2.39079	2.49873	2.86726	2.87178	4.11897	2.56984	2.5673
17202523	NA	NA			NA	NA	NA	2.18666	2.32877	2.02512	2.5054	2.40234	2.52096	1.85806	2.54561
17202525	NA	NA			NA	NA	NA	2.07531	3.5161	2.02098	2.09684	3.20659	2.5133	1.93994	3.10239
17202527	NA	NA			NA	NA	NA	4.33893	4.46204	6.28442	5.79788	6.19449	6.05839	3.74585	6.40138
17202529	NA	NA			NA	NA	NA	2.59679	4.40478	3.74047	4.23234	3.99155	3.61201	3.71723	4.8804
17202531	NA	NA			NA	NA	NA	2.99541	2.56808	1.94204	4.50088	2.6196	2.84738	1.6946	2.30818
17202533	NA	NA			NA	NA	NA	5.16831	5.75998	3.84856	2.64344	3.33176	2.59327	4.95329	3.13922
17202535	NA	NA			NA	NA	NA	2.19313	2.60295	1.94684	2.51177	2.05659	1.87296	1.98485	2.73513
17202537	NA	NA			NA	NA	NA	5.01706	5.99398	5.24674	4.30404	5.6467	4.48354	5.4127	4.31146
17202539	NA	NA			NA	NA	NA	3.67069	5.68173	2.59285	3.6058	2.99855	3.14499	3.03759	5.14614
17202541	NA	NA			NA	NA	NA	3.18576	2.09017	1.95611	1.93909	2.45511	1.7493	1.98403	1.63968
17202543	NA	NA			NA	NA	NA	5.90486	3.79299	7.13698	7.88111	4.96063	3.98613	4.98558	3.89696
17202545	NA	NA			NA	NA	NA	5.05724	3.28532	5.33945	6.3008	4.78944	4.51789	3.41897	3.66478
17202547	NA	NA			NA	NA	NA	3.64662	3.34357	3.33246	3.61778	4.03379	3.3131	3.44147	3.91483
17202549	NA	NA			NA	NA	NA	2.71196	2.47061	2.41984	4.80145	2.10879	2.8983	2.9698	2.8773
17202551	NA	NA			NA	NA	NA	5.61612	5.55154	5.57019	5.40498	4.94331	5.57303	5.32766	5.15492
17202553	NA	NA			NA	NA	NA	5.82938	4.53744	4.10169	4.11401	4.68771	6.64318	5.27554	5.11809
17202555	NA	NA			NA	NA	NA	2.87298	2.71052	2.85541	2.74604	2.56491	3.78738	2.35692	6.23627
17202557	NA	NA			NA	NA	NA	2.31837	2.49328	2.6944	5.26707	2.75695	2.73677	5.87289	2.6998
17202559	NA	NA			NA	NA	NA	2.38311	1.99536	1.8195	1.98671	2.19456	1.88241	2.39118	2.31465
17202561	NA	NA			NA	NA	NA	2.56222	2.41528	3.04156	2.44778	2.26544	2.85563	2.6816	3.43786
17202563	NA	NA			NA	NA	NA	5.55954	4.88192	4.81376	5.52341	4.61333	5.28384	5.1757	5.09022
17202565	NA	NA			NA	NA	NA	2.35154	2.07996	2.89517	4.02884	2.57283	2.54339	2.8454	3.1973
17202567	NA	NA			NA	NA	NA	3.13387	3.60666	3.31474	4.03475	4.16258	3.45501	3.30455	2.85181
17202569	NA	NA			NA	NA	NA	3.20401	2.51421	4.0844	3.7116	3.32766	3.72801	3.59508	3.94043
17202571	NA	NA			NA	NA	NA	2.71406	2.27061	3.01088	2.84174	2.48174	2.80762	2.31895	2.60951
17202573	NA	NA			NA	NA	NA	2.18438	2.21943	1.7133	2.4848	2.89424	1.95359	2.64523	2.257
17202575	NA	NA			NA	NA	NA	4.27259	4.53995	5.63027	4.89926	4.33504	5.39237	6.38575	5.94393
17202577	NA	NA			NA	NA	NA	6.87552	4.25777	7.03356	6.29658	6.10972	5.26628	6.48226	6.42884
17202579	NA	NA			NA	NA	NA	3.16882	2.02414	2.10886	2.71174	1.88284	2.41836	2.90996	2.17617
17202581	NA	NA			NA	NA	NA	3.38077	3.35554	3.59806	3.11996	3.69177	3.48987	3.2991	3.36255
17202583	NA	NA			NA	NA	NA	3.60636	2.97403	2.42228	3.0539	3.76823	3.24942	3.37989	3.32784
17202585	NA	NA			NA	NA	NA	3.15936	2.70938	2.73443	2.26734	2.33048	2.50682	2.89604	3.44779
17202587	NA	NA			NA	NA	NA	6.64761	6.60961	6.85305	6.41666	5.69046	5.76408	6.59993	7.26008
17202591	NA	NA			NA	NA	NA	2.42633	2.21023	3.66143	2.41023	2.15834	2.55908	2.2346	2.49436
17202593	NA	NA			NA	NA	NA	3.07412	2.78241	2.72274	3.20165	2.80565	2.5889	3.12062	2.68023
17202595	NA	NA			NA	NA	NA	2.14235	3.25289	2.54036	1.95063	2.51707	3.05764	2.8361	2.53555
17202597	NA	NA			NA	NA	NA	4.53798	3.22821	5.15296	4.9589	4.50137	4.71002	5.11112	5.17587
17202599	NA	NA			NA	NA	NA	3.33291	2.75631	2.63542	3.1158	2.8244	2.91124	2.50763	2.49292
17202601	NA	NA			NA	NA	NA	1.87016	2.16178	1.96051	2.92233	1.78817	2.43931	1.80151	1.81691
17202603	NA	NA			NA	NA	NA	2.80537	2.47742	2.66379	5.21821	2.50011	1.97367	2.29894	2.10132
17202605	NA	NA			NA	NA	NA	2.66551	2.68117	3.49913	4.29986	2.37861	2.2954	2.98299	2.00901
17202607	NA	NA			NA	NA	NA	3.15767	3.58015	4.3254	4.61595	2.53704	3.30406	2.80399	2.55659
17202609	NA	NA			NA	NA	NA	2.07471	2.62252	2.10755	2.19169	2.69394	2.96829	2.10032	2.53944
17202611	NA	NA			NA	NA	NA	3.38238	4.43996	2.80414	2.85457	4.20967	4.02445	3.2763	3.26267
17202613	NA	NA			NA	NA	NA	2.87149	3.44114	2.63699	4.06593	3.14586	2.52527	3.25521	3.68109
17202615	NA	NA			NA	NA	NA	5.33481	4.48913	5.67863	5.12846	5.15452	4.07224	4.94655	4.81506
17202617	NA	NA			NA	NA	NA	2.37703	3.19387	2.4127	2.86527	3.353	2.17664	1.83027	3.14701
17202619	NA	NA			NA	NA	NA	3.5931	3.70989	5.09916	4.20031	3.31023	3.42273	4.36624	4.27343
17202621	NA	NA			NA	NA	NA	3.04283	3.94986	3.33373	5.0056	2.58123	3.33281	3.7018	1.85484
17202623	NA	NA			NA	NA	NA	1.5909	1.63786	1.87887	2.38825	1.76404	2.18128	2.06008	2.22164
17202625	NA	NA			NA	NA	NA	2.88591	2.20602	2.22513	1.84491	2.33107	1.89713	1.77805	1.89212
17202627	NA	NA			NA	NA	NA	2.24383	2.35171	2.44904	2.46819	2.58301	2.64223	2.76227	2.82105
17202629	NA	NA			NA	NA	NA	1.91069	2.21453	2.403	2.39179	1.75344	2.01906	1.96933	2.07919
17202631	NA	NA			NA	NA	NA	1.97852	2.27353	1.86217	1.86326	1.95492	1.99232	1.66577	1.9193
17202633	NA	NA			NA	NA	NA	3.42353	2.59483	2.09406	3.54163	3.45128	3.18979	3.16252	3.22799
17202635	NA	NA			NA	NA	NA	2.78692	2.26366	1.83946	4.79846	3.06361	2.59296	2.75168	2.57373
17202637	NA	NA			NA	NA	NA	6.84546	6.73844	7.32377	7.54057	7.03421	7.13063	6.61236	6.97586
17202639	NA	NA			NA	NA	NA	2.35959	2.02783	2.03755	2.01491	2.49343	2.57488	2.55654	1.97875
17202641	NA	NA			NA	NA	NA	3.19223	2.6544	3.42146	4.74032	3.28986	3.44065	3.97173	4.07389
17202643	NA	NA			NA	NA	NA	2.33303	2.3695	2.03551	2.78393	3.29181	2.74026	2.7519	2.68778
17202645	NA	NA			NA	NA	NA	2.79382	3.33912	1.8195	4.35679	2.93915	3.28139	2.34928	2.1797
17202647	NA	NA			NA	NA	NA	1.71135	2.64322	1.66013	2.21876	2.32694	2.4438	2.19302	1.99359
17202649	NA	NA			NA	NA	NA	2.11304	2.42495	3.18416	2.32929	2.58721	2.54797	2.04627	1.87992
17202651	NA	NA			NA	NA	NA	1.92469	2.217	2.04497	3.05896	2.74125	2.21961	2.31791	2.15166
17202653	NA	NA			NA	NA	NA	2.41835	2.13015	1.9156	2.03321	2.28302	2.34644	1.84829	2.89293
17202655	NA	NA			NA	NA	NA	3.42459	2.82099	3.43978	3.74966	3.08303	2.9445	4.12416	3.29321
17202657	NA	NA			NA	NA	NA	2.55616	3.31434	2.66907	3.75484	2.92949	2.25381	2.50907	2.70984
17202659	NA	NA			NA	NA	NA	4.9754	4.55882	5.21457	5.51952	4.80359	5.24984	4.82846	5.43636
17202661	NA	NA			NA	NA	NA	2.3343	2.71824	2.19868	1.96253	2.5287	1.98868	1.91355	1.85662
17202663	NA	NA			NA	NA	NA	2.50372	2.1727	2.03507	1.79404	2.2014	3.88838	1.93561	2.07863
17202665	NA	NA			NA	NA	NA	3.47463	3.03414	2.21792	3.02362	2.81041	2.58962	2.1725	2.06364
17202667	NA	NA			NA	NA	NA	4.86218	4.63314	4.70481	6.42625	4.60414	4.05776	4.64049	4.03804
17202669	NA	NA			NA	NA	NA	2.91347	3.32287	3.16558	2.35268	2.71446	2.41672	2.55758	5.49134
17202671	NA	NA			NA	NA	NA	2.29042	2.17389	1.78271	2.60569	2.33044	2.13734	1.86616	1.77699
17202673	NA	NA			NA	NA	NA	2.27394	2.38681	1.87237	4.78788	2.3321	2.33199	1.86693	1.88593
17202677	NA	NA			NA	NA	NA	3.53342	3.48152	3.46749	3.03608	2.69137	3.10766	2.71031	3.00193
17202679	NA	NA			NA	NA	NA	1.89102	2.64047	2.00576	2.32442	2.19915	1.73665	2.11279	1.99493
17202681	NA	NA			NA	NA	NA	1.87589	2.51925	1.9041	2.54428	2.64345	2.44932	2.6392	3.09866
17202683	NA	NA			NA	NA	NA	2.7441	2.20265	2.2137	2.10168	2.40054	1.77858	2.97052	1.80502
17202685	NA	NA			NA	NA	NA	2.33837	3.19796	2.18013	1.73294	2.17514	2.20042	1.63801	1.88615
17202687	NA	NA			NA	NA	NA	2.22144	2.88305	2.07032	4.22943	2.21392	2.16527	2.03164	1.77547
17202689	NA	NA			NA	NA	NA	2.22322	1.97682	1.71194	1.79695	1.92097	1.7477	1.87423	1.85107
17202691	NA	NA			NA	NA	NA	3.96511	3.10931	5.52129	4.73407	4.55855	4.0999	4.78658	5.4483
17202693	NA	NA			NA	NA	NA	2.05884	2.65313	2.43095	2.03808	3.0334	2.06287	1.92785	1.73112
17202695	NA	NA			NA	NA	NA	2.99398	3.20529	3.10478	3.10861	3.07116	3.36812	3.44711	3.67836
17202697	NA	NA			NA	NA	NA	2.12198	1.98307	2.01044	1.84811	2.3078	2.14465	2.42684	1.89713
17202699	NA	NA			NA	NA	NA	2.66783	2.671	2.57368	2.49665	2.83608	3.13194	2.31087	3.10559
17202701	NA	NA			NA	NA	NA	1.81767	2.58326	2.01348	2.04346	2.4134	1.76094	1.97987	1.97687
17202703	NA	NA			NA	NA	NA	2.79308	3.89979	2.68962	2.61509	2.92949	1.96042	2.72993	2.63814
17202705	NA	NA			NA	NA	NA	1.93331	2.68453	2.025	3.4629	2.00654	2.05518	1.88127	1.79257
17202707	NA	NA			NA	NA	NA	2.04105	2.4953	2.81879	4.42627	2.39366	1.94668	2.54176	1.78207
17202709	NA	NA			NA	NA	NA	1.85298	1.91664	1.73742	1.69415	1.67172	2.30246	1.6474	1.79125
17202711	NA	NA			NA	NA	NA	3.16915	3.40046	2.97393	5.02662	3.90079	3.3181	2.74674	2.97537
17202713	NA	NA			NA	NA	NA	2.59915	3.91869	2.7544	4.1554	3.3182	2.94428	2.88875	3.26859
17202715	NA	NA			NA	NA	NA	3.4327	3.05539	3.23101	4.57807	3.088	3.31997	3.19337	3.66873
17202717	NA	NA			NA	NA	NA	2.45974	2.5322	2.31775	4.27493	3.05841	3.04188	2.69468	3.10842
17202719	NA	NA			NA	NA	NA	2.58034	2.95622	2.61187	4.88692	2.97695	2.32206	2.494	2.26074
17202721	NA	NA			NA	NA	NA	2.06679	2.30391	2.607	6.68463	4.00563	2.00579	3.14691	2.49821
17202723	NA	NA			NA	NA	NA	4.92348	2.86039	4.42842	4.45426	4.90361	5.33229	3.72643	5.91743
17202725	NA	NA			NA	NA	NA	2.77726	2.26345	3.96091	4.08268	2.10078	3.05764	2.69193	3.90465
17202727	NA	NA			NA	NA	NA	2.14152	2.76767	2.29982	2.28944	2.28071	1.87819	1.73984	3.0591
17202729	NA	NA			NA	NA	NA	3.24819	2.32083	2.07815	2.22807	3.92505	2.19927	1.98234	2.73334
17202731	NA	NA			NA	NA	NA	2.00102	1.9184	1.72503	2.15146	2.05119	1.89759	1.90642	1.8346
17202733	NA	NA			NA	NA	NA	2.88867	2.65041	5.06527	2.61231	2.19076	2.70753	4.34599	2.39739
17202735	NA	NA			NA	NA	NA	5.76465	5.04788	6.23413	9.00791	4.97081	2.21127	7.06932	6.8342
17202737	NA	NA			NA	NA	NA	4.76634	3.95174	3.85011	4.06543	2.85958	3.41335	3.48217	3.0659
17202739	NA	NA			NA	NA	NA	2.18212	2.55858	3.54071	1.85779	2.33742	2.21939	1.92211	1.84069
17202741	NA	NA			NA	NA	NA	2.67715	4.55734	3.63381	4.33462	3.72252	2.3069	3.23809	3.23609
17202743	NA	NA			NA	NA	NA	4.64265	5.19329	5.44128	7.23929	4.85099	6.3678	5.6718	6.36743
17202745	NA	NA			NA	NA	NA	5.29574	5.53664	4.87435	5.33889	5.71153	4.95104	5.23792	5.65065
17202747	NA	NA			NA	NA	NA	5.59302	5.85533	5.0844	6.12577	5.40502	3.6818	4.22837	6.39454
17202749	NA	NA			NA	NA	NA	3.88143	3.74251	4.25526	3.83947	4.66689	4.23052	6.03683	3.37366
17202751	NA	NA			NA	NA	NA	3.12284	2.01721	2.53386	6.92218	2.98283	3.21138	4.34747	3.79571
17202753	NA	NA			NA	NA	NA	4.19071	3.30829	3.43539	3.32328	3.28013	3.55605	3.35423	3.49968
17202755	NA	NA			NA	NA	NA	4.7724	4.33931	2.74446	5.26104	3.7001	3.50289	3.55009	3.3056
17202757	NA	NA			NA	NA	NA	3.05687	2.4707	3.19004	4.18835	2.78465	2.47791	2.66622	2.76546
17202759	NA	NA			NA	NA	NA	3.89234	2.77709	2.72274	3.27719	3.1994	2.82474	2.1466	2.6396
17202761	NA	NA			NA	NA	NA	1.89973	2.19793	2.59772	1.98504	2.12109	2.06039	2.1035	2.00409
17202763	NA	NA			NA	NA	NA	2.40594	2.38738	1.80195	1.88964	2.19931	1.87211	2.83616	2.13675
17202765	NA	NA			NA	NA	NA	3.0542	1.94285	1.87752	2.81293	3.09567	1.87177	2.44119	1.86402
17202767	NA	NA			NA	NA	NA	2.30963	4.2153	2.76327	2.74821	3.54667	4.13432	3.06679	4.00074
17202769	NA	NA			NA	NA	NA	3.0191	4.52384	4.84645	4.71659	3.39981	3.08636	5.40795	4.85059
17202771	NA	NA			NA	NA	NA	2.62004	1.96528	1.73731	2.08293	2.31184	1.79285	1.6471	1.72476
17202773	NA	NA			NA	NA	NA	1.55169	1.865	1.57347	1.66203	2.13191	1.87211	1.93972	1.91453
17202775	NA	NA			NA	NA	NA	4.80202	4.59524	4.63326	4.2412	4.83167	4.73597	5.46696	4.57289
17202777	NA	NA			NA	NA	NA	2.59872	4.30336	2.10442	3.63128	3.14062	2.14597	2.94745	2.07454
17202779	NA	NA			NA	NA	NA	4.12302	5.53986	4.59735	6.48048	6.07504	4.69128	4.33395	4.55485
17202781	NA	NA			NA	NA	NA	5.32485	5.58624	6.06544	5.19315	4.73443	5.20947	5.60859	5.67556
17202783	NA	NA			NA	NA	NA	4.15954	3.63532	3.31682	2.19259	2.89814	2.51202	2.98099	3.79275
17202785	NA	NA			NA	NA	NA	2.81453	1.89831	2.32096	2.56793	2.77047	2.67693	3.28693	2.16128
17202787	NA	NA			NA	NA	NA	2.84468	2.61661	3.44388	3.63481	2.36117	2.63101	3.58766	3.29102
17202789	NA	NA			NA	NA	NA	3.95317	3.2463	3.71536	3.38227	3.11199	3.57258	3.41059	3.57829
17202791	NA	NA			NA	NA	NA	1.9945	2.38274	1.98028	4.50953	2.69352	1.64457	3.29849	1.77476
17202793	NA	NA			NA	NA	NA	3.39198	2.85498	2.81324	2.1282	2.32139	2.78096	5.94774	3.0147
17202795	NA	NA			NA	NA	NA	3.14898	3.33111	3.10723	3.42769	4.97258	3.05236	2.9284	5.37805
17202797	NA	NA			NA	NA	NA	2.07003	3.67192	1.94754	3.90343	2.47606	3.08683	2.90547	2.78548
17202799	NA	NA			NA	NA	NA	5.07568	4.14156	4.4251	4.74196	4.65847	4.21423	4.30336	5.45723
17202801	NA	NA			NA	NA	NA	2.4126	3.48152	2.70854	3.73954	2.72554	3.22753	2.1982	1.88322
17202803	NA	NA			NA	NA	NA	4.3033	4.89327	4.66137	3.36558	4.46118	3.46006	6.4071	2.15834
17202805	NA	NA			NA	NA	NA	3.17764	4.13052	2.88434	3.7134	3.70208	3.72514	3.23292	3.07488
17202807	NA	NA			NA	NA	NA	4.28248	3.1212	6.92937	2.71034	5.15418	3.16697	2.97676	3.99652
17202809	NA	NA			NA	NA	NA	4.58007	3.89254	3.54062	4.64927	4.40974	3.25825	4.91625	3.33165
17202811	NA	NA			NA	NA	NA	5.19033	3.80816	3.27359	4.32033	3.48692	2.49461	4.97814	2.27936
17202813	NA	NA			NA	NA	NA	2.94086	3.0227	1.95649	2.47226	2.8607	2.25911	2.81429	1.90006
17202815	NA	NA			NA	NA	NA	2.19045	3.4949	3.07884	2.45277	1.9084	1.93781	1.78628	2.5909
17202817	NA	NA			NA	NA	NA	2.54564	2.89776	3.35212	2.15015	2.5096	2.2063	1.99585	1.7957
17202819	NA	NA			NA	NA	NA	2.63579	2.21382	4.1732	4.79958	3.46209	3.39749	4.1224	3.7842
17202821	NA	NA			NA	NA	NA	1.86235	1.61173	1.68219	1.78882	1.8914	2.31159	1.81568	1.67876
17202823	NA	NA			NA	NA	NA	3.14145	3.4151	3.49957	5.56155	1.83069	2.3658	3.81293	2.30196
17202825	NA	NA			NA	NA	NA	2.92358	4.15326	5.20139	1.7538	3.46307	3.12975	3.36187	3.00658
17202827	NA	NA			NA	NA	NA	3.08816	3.12174	2.38689	2.76856	3.19112	2.69937	2.41015	2.50598
17202829	NA	NA			NA	NA	NA	3.99077	2.0031	2.74891	2.36783	3.70582	2.8805	2.095	2.68671
17202833	NA	NA			NA	NA	NA	3.3869	5.72079	4.34055	6.1305	5.67419	3.92897	7.22355	7.15354
17202835	NA	NA			NA	NA	NA	4.55154	5.37423	4.76106	4.54237	4.61185	3.65259	3.44565	4.01112
17202837	NA	NA			NA	NA	NA	2.08075	2.39091	1.85701	1.80195	2.4714	2.15734	2.04084	2.10929
17202839	NA	NA			NA	NA	NA	1.72614	2.54346	3.98561	3.65857	3.27563	4.36172	2.31233	5.354
17202841	NA	NA			NA	NA	NA	2.41787	1.92636	2.21143	2.06284	3.51294	2.43054	2.29848	2.92152
17202843	NA	NA			NA	NA	NA	4.38466	3.46622	4.26196	4.67055	4.48238	3.53536	3.89428	5.2059
17202845	NA	NA			NA	NA	NA	3.52493	2.89524	2.46	2.69877	3.55329	2.91723	3.20202	3.57329
17202847	NA	NA			NA	NA	NA	2.843	2.62466	2.15737	2.63596	3.23921	1.92048	2.35187	2.64976
17202849	NA	NA			NA	NA	NA	2.41185	2.39055	2.35336	2.7558	2.90865	2.16171	2.28275	2.1587
17202851	NA	NA			NA	NA	NA	1.94071	2.34607	1.85005	2.38067	2.09963	1.93065	1.79758	2.20099
17202853	NA	NA			NA	NA	NA	2.61164	4.98919	1.68459	2.15425	3.0334	2.33376	2.06008	2.34659
17202855	NA	NA			NA	NA	NA	4.5973	4.54754	4.41114	4.48019	4.26386	3.43484	3.59283	3.53378
17202857	NA	NA			NA	NA	NA	2.20977	2.58511	1.68459	1.99708	1.51708	2.46724	1.86006	1.88472
17202859	NA	NA			NA	NA	NA	1.85479	2.48025	1.7202	3.00981	2.36851	1.85369	1.75611	1.89448
17202861	NA	NA			NA	NA	NA	2.73089	1.94193	2.39189	2.90131	2.544	1.84207	1.85737	1.90693
17202863	NA	NA			NA	NA	NA	4.98266	5.2468	4.11002	6.65722	6.41997	5.04647	5.03617	6.0717
17202865	NA	NA			NA	NA	NA	2.4593	3.22141	2.09586	3.24809	2.95732	2.35651	2.35765	2.31103
17202867	NA	NA			NA	NA	NA	4.61547	4.12018	3.97552	5.23248	5.274	4.19445	4.37735	5.03076
17202869	NA	NA			NA	NA	NA	3.16071	3.15411	2.67008	3.14376	1.89827	2.64258	2.8973	3.00626
17202871	NA	NA			NA	NA	NA	4.8098	3.5558	3.72194	3.63294	3.95103	3.35237	4.10318	3.70857
17202873	NA	NA			NA	NA	NA	4.59622	4.14237	3.98051	4.28206	4.79514	3.84431	4.06806	4.29594
17202875	NA	NA			NA	NA	NA	2.92365	2.77709	1.85146	1.99936	2.7897	2.04998	2.02841	1.93059
17202877	NA	NA			NA	NA	NA	2.66089	2.34097	2.21836	2.57787	3.42365	2.17427	3.46866	2.29642
17202881	NA	NA			NA	NA	NA	2.84896	2.85981	2.58233	2.55108	3.31113	3.84942	3.19413	2.40596
17202883	NA	NA			NA	NA	NA	2.44862	3.22129	1.79986	1.92374	2.74617	2.07479	1.92593	1.83997
17202885	NA	NA			NA	NA	NA	1.82366	1.96008	2.22962	1.84875	2.53006	2.1142	2.49391	1.56146
17202887	NA	NA			NA	NA	NA	4.67866	2.35477	2.06513	3.06697	2.6273	2.03259	2.21232	2.0285
17202889	NA	NA			NA	NA	NA	3.60511	3.20689	3.78131	4.65133	3.68085	4.06477	3.8069	3.85382
17202891	NA	NA			NA	NA	NA	4.04947	5.06214	4.42206	4.00606	5.57018	4.11347	3.34986	4.60911
17202893	NA	NA			NA	NA	NA	2.31779	3.36915	2.39097	2.51139	3.54463	4.90383	4.11797	4.64839
17202895	NA	NA			NA	NA	NA	4.38814	3.86503	4.2635	7.7214	3.98478	3.81198	3.45658	4.73774
17202897	NA	NA			NA	NA	NA	3.53384	3.24393	3.39964	4.68394	3.67354	4.19458	4.14479	3.4372
17202899	NA	NA			NA	NA	NA	3.20132	3.63607	3.7406	3.67543	3.60995	3.18842	3.84381	3.29362
17202901	NA	NA			NA	NA	NA	2.38153	2.68748	1.90232	4.52587	2.88348	1.70632	2.94392	2.17034
17202903	NA	NA			NA	NA	NA	4.39527	4.1246	4.32579	4.37117	4.58396	4.64238	4.20484	4.12553
17202905	NA	NA			NA	NA	NA	2.87791	2.71908	3.9874	3.5056	3.50511	3.1091	2.83447	2.42051
17202907	NA	NA			NA	NA	NA	2.10033	2.69857	2.74246	2.84893	2.05661	3.20224	3.90164	3.89037
17202909	NA	NA			NA	NA	NA	5.35948	4.32353	5.16007	6.16778	5.58211	6.10475	5.56434	5.7104
17202911	NA	NA			NA	NA	NA	2.15492	2.67654	2.05301	2.97666	2.80185	2.60511	1.90744	2.81981
17202913	NA	NA			NA	NA	NA	2.90835	3.66596	2.73679	2.63635	3.14166	2.73619	2.52796	2.31734
17202915	NA	NA			NA	NA	NA	2.91951	2.42891	2.78119	2.06006	2.93622	3.21098	2.29285	2.63101
17202917	NA	NA			NA	NA	NA	1.55169	1.98951	2.0727	2.02911	1.89157	2.44817	1.87887	1.95328
17202919	NA	NA			NA	NA	NA	3.40898	3.04826	2.81346	3.51447	2.89014	2.71892	3.07944	3.15965
17202921	NA	NA			NA	NA	NA	2.24833	1.77714	2.20049	2.84587	2.29534	2.55928	2.15313	2.4428
17202923	NA	NA			NA	NA	NA	1.76234	1.88723	2.5867	3.48393	3.4496	2.6606	2.74166	2.25093
17202925	NA	NA			NA	NA	NA	2.12709	2.09845	2.28328	3.17008	2.18027	2.38821	1.97343	1.90148
17202927	NA	NA			NA	NA	NA	2.15585	2.62183	2.02799	2.26084	2.57617	3.71098	2.26434	1.70087
17202929	NA	NA			NA	NA	NA	1.75456	1.81012	2.10262	2.22213	1.84555	1.95749	2.83991	2.0611
17202931	NA	NA			NA	NA	NA	3.61763	3.4386	3.1489	3.93719	4.0663	4.03144	2.92287	3.63709
17202933	NA	NA			NA	NA	NA	2.15975	4.20993	2.63558	2.88782	2.80028	5.02067	2.67533	2.38663
17202935	NA	NA			NA	NA	NA	2.39571	1.83268	3.7456	2.32154	2.83635	2.26589	2.14554	2.25112
17202937	NA	NA			NA	NA	NA	3.7932	3.08984	3.4928	3.94069	3.31928	4.33788	2.75987	2.701
17202939	NA	NA			NA	NA	NA	2.29889	3.00898	2.15395	3.79343	3.53123	4.76517	2.51574	2.44983
17202941	NA	NA			NA	NA	NA	2.33416	2.43762	2.64081	2.83197	3.17917	2.09164	2.31912	2.39979
17202943	NA	NA			NA	NA	NA	2.05162	2.15369	2.65879	2.08439	3.16774	2.09736	1.96549	1.93973
17202945	NA	NA			NA	NA	NA	2.52468	2.40688	2.6521	2.37281	2.60022	2.51481	2.39328	2.31816
17202947	NA	NA			NA	NA	NA	2.30712	2.40183	2.41406	2.22846	3.93972	1.97445	1.93155	2.47898
17202949	NA	NA			NA	NA	NA	2.74035	2.91071	2.37539	2.42311	2.91884	3.24723	2.32669	3.62647
17202951	NA	NA			NA	NA	NA	3.40954	3.01404	2.06274	2.95272	2.41029	2.21406	2.76327	2.6841
17202953	NA	NA			NA	NA	NA	2.78619	2.11511	5.6008	1.92113	3.0752	3.84499	2.41334	2.62358
17202955	NA	NA			NA	NA	NA	2.30018	2.4749	3.75204	2.46008	3.08291	3.55868	2.29343	6.65968
17202957	NA	NA			NA	NA	NA	2.97811	3.06117	6.17079	6.11389	3.86594	4.54654	5.24893	5.44558
17202959	NA	NA			NA	NA	NA	2.22842	2.16543	2.14356	2.49334	2.37958	1.99412	2.03008	4.32289
17202961	NA	NA			NA	NA	NA	3.36496	3.16417	2.70207	2.8618	3.80874	2.75618	4.5266	3.41502
17202963	NA	NA			NA	NA	NA	3.28002	2.55686	2.48277	2.44768	3.4586	2.72378	2.83367	2.48324
17202965	NA	NA			NA	NA	NA	3.01416	2.24954	2.53987	2.65331	2.15542	2.25331	2.25049	2.21884
17202967	NA	NA			NA	NA	NA	3.74275	2.83899	3.40832	3.6905	4.33573	4.4138	6.12911	3.48872
17202969	NA	NA			NA	NA	NA	1.71828	3.85419	2.9	3.42787	3.69898	3.17482	2.87637	1.95328
17202971	NA	NA			NA	NA	NA	3.35844	3.57718	2.76965	2.88352	2.6123	2.98636	3.66533	3.59375
17202973	NA	NA			NA	NA	NA	3.32671	2.24668	6.70275	2.6746	4.56558	2.74159	3.44752	4.24732
17202975	NA	NA			NA	NA	NA	3.35049	3.22831	5.16863	2.25922	1.7582	3.06077	2.71655	3.00319
17202977	NA	NA			NA	NA	NA	2.66167	2.12974	3.50423	3.5918	3.4697	3.67248	2.76408	2.75234
17202979	NA	NA			NA	NA	NA	5.69151	5.61823	2.71031	2.09286	4.65376	3.78935	3.92848	2.51123
17202981	NA	NA			NA	NA	NA	2.52504	2.30887	2.16051	2.34164	2.97267	2.19147	2.23584	2.78742
17202983	NA	NA			NA	NA	NA	2.36928	2.15988	2.15522	2.20915	2.55283	3.01851	1.93274	2.3258
17202985	NA	NA			NA	NA	NA	4.66661	2.25912	3.85275	2.51427	2.84646	2.61176	2.41047	2.41833
17202987	NA	NA			NA	NA	NA	2.41791	3.14623	2.15525	2.48282	3.04793	2.38396	2.64139	2.32549
17202989	NA	NA			NA	NA	NA	4.72073	4.50243	4.95444	5.94729	5.45502	4.64069	4.87814	4.65498
17202991	NA	NA			NA	NA	NA	2.87449	3.18354	2.56249	3.13434	3.14714	4.02211	3.29849	3.44842
17202993	NA	NA			NA	NA	NA	2.86757	3.86291	2.28555	6.48797	2.868	4.60827	2.84747	4.53853
17202995	NA	NA			NA	NA	NA	3.85357	3.79534	3.70023	3.88784	3.67684	4.1685	4.43652	5.46148
17202997	NA	NA			NA	NA	NA	2.95294	2.8296	3.28665	3.64848	2.65543	3.57745	3.44089	4.90209
17202999	NA	NA			NA	NA	NA	2.52414	2.30003	1.82512	1.75063	2.81021	1.69353	3.01504	3.40803
17203001	NA	NA			NA	NA	NA	2.80012	2.96899	2.38061	2.60292	2.53703	4.25022	3.14595	2.54152
17203003	NA	NA			NA	NA	NA	3.09819	3.12751	2.9089	3.28943	3.31237	3.63019	3.67753	2.82474
17203005	NA	NA			NA	NA	NA	3.80847	4.24525	3.96613	3.96284	4.5015	4.12801	4.17446	3.88646
17203007	NA	NA			NA	NA	NA	2.52947	2.38414	2.05793	2.31042	2.42795	1.85195	1.93425	2.18226
17203009	NA	NA			NA	NA	NA	3.58362	3.27032	2.44949	2.46149	3.14748	2.62606	2.51004	2.34944
17203011	NA	NA			NA	NA	NA	2.60116	3.10731	1.96001	3.36035	2.58034	2.91412	2.1688	2.18215
17203013	NA	NA			NA	NA	NA	5.24385	4.80816	4.92662	4.98269	5.01123	5.01001	5.29006	5.48053
17203015	NA	NA			NA	NA	NA	4.74533	4.71604	5.94701	5.39202	3.98063	4.74518	4.65342	5.16755
17203017	NA	NA			NA	NA	NA	1.66607	1.62352	1.70961	1.60108	1.62733	2.25552	1.48378	1.99989
17203019	NA	NA			NA	NA	NA	2.83494	3.37475	3.15283	4.64974	3.60274	2.45717	2.9427	3.62835
17203021	NA	NA			NA	NA	NA	2.34336	2.85645	1.99558	3.03193	2.72112	3.44391	2.632	2.51816
17203023	NA	NA			NA	NA	NA	2.07636	2.37878	2.3747	4.30455	2.02176	2.16533	2.0024	1.92503
17203025	NA	NA			NA	NA	NA	2.88779	2.53359	2.84995	2.93979	3.15877	3.95816	2.75936	3.09564
17203027	NA	NA			NA	NA	NA	2.02803	2.57855	2.88826	3.49818	2.33645	4.29947	2.11254	2.30261
17203029	NA	NA			NA	NA	NA	4.09032	4.00872	4.94986	4.73732	3.95927	4.15491	3.84182	4.12674
17203031	NA	NA			NA	NA	NA	2.22058	2.35317	3.51684	1.99939	2.21265	2.13919	2.09406	2.24968
17203033	NA	NA			NA	NA	NA	3.02036	3.19488	3.09698	2.70491	3.22136	2.83644	2.60695	2.66535
17203035	NA	NA			NA	NA	NA	1.89355	1.71597	2.07169	1.62708	1.76004	1.67861	1.71215	1.91323
17203037	NA	NA			NA	NA	NA	4.76546	5.15882	4.00379	5.82671	5.56761	4.92259	5.5829	5.20626
17203039	NA	NA			NA	NA	NA	3.21551	4.86825	4.76375	4.6019	5.0972	3.87564	3.95414	4.32638
17203041	NA	NA			NA	NA	NA	3.66583	3.91001	2.02434	4.82319	1.92272	2.14755	2.15334	2.46605
17203043	NA	NA			NA	NA	NA	2.93134	2.91965	2.85539	3.18316	4.16203	2.67137	3.13689	2.79431
17203045	NA	NA			NA	NA	NA	4.83847	3.33842	3.29409	2.59847	3.45059	3.00687	2.90874	4.8763
17203049	NA	NA			NA	NA	NA	4.80026	3.61458	3.07152	5.93144	3.34375	4.26689	4.73001	4.34165
17203051	NA	NA			NA	NA	NA	4.50816	3.7863	3.84189	4.46314	4.20925	5.01264	5.31651	5.55814
17203053	NA	NA			NA	NA	NA	5.6706	3.76152	3.56587	4.46325	4.56014	3.92121	4.22148	5.90273
17203055	NA	NA			NA	NA	NA	3.94281	2.91714	3.72664	3.76771	4.20257	3.68477	4.28662	4.28837
17203057	NA	NA			NA	NA	NA	3.17235	2.4539	1.97727	2.76647	3.1734	2.90459	2.59556	2.12308
17203059	NA	NA			NA	NA	NA	2.89529	3.13536	3.84831	1.64578	2.95972	1.83906	2.54851	2.35893
17203061	NA	NA			NA	NA	NA	6.0914	5.18213	3.32297	3.94806	4.58911	5.07809	3.92196	3.96065
17203063	NA	NA			NA	NA	NA	3.91178	2.93388	6.55727	8.36191	4.63994	4.87881	7.10258	6.37224
17203065	NA	NA			NA	NA	NA	5.11665	4.11172	4.16515	5.74242	5.67169	4.67143	4.44244	4.81236
17203067	NA	NA			NA	NA	NA	2.57145	2.67916	2.8824	2.77209	2.87818	2.97515	2.11744	2.51637
17203069	NA	NA			NA	NA	NA	6.39403	5.17526	3.03764	5.39284	5.87744	5.52417	5.32261	6.08929
17203071	NA	NA			NA	NA	NA	4.18323	4.10939	4.90554	3.60683	4.25653	3.64501	3.49791	4.30121
17203073	NA	NA			NA	NA	NA	2.86701	2.32497	2.50388	2.85809	2.68737	2.69979	3.20471	2.55745
17203075	NA	NA			NA	NA	NA	3.61064	2.72642	2.26906	3.11009	4.33674	3.3145	3.90925	3.94787
17203077	NA	NA			NA	NA	NA	2.83213	2.76516	3.01331	2.72518	4.17358	4.08602	2.78907	4.06528
17203079	NA	NA			NA	NA	NA	6.43441	6.70448	6.30992	7.20961	6.29757	6.61859	7.90732	6.93449
17203081	NA	NA			NA	NA	NA	9.0322	8.74132	9.26707	9.83352	8.72021	8.6343	8.88839	9.21742
17203083	NA	NA			NA	NA	NA	5.1859	5.08791	4.08065	6.42526	4.89381	4.49065	3.75906	4.28626
17203085	NA	NA			NA	NA	NA	6.51198	5.00646	6.48103	6.44027	5.88855	6.62845	5.84943	5.88197
17203087	NA	NA			NA	NA	NA	2.71949	2.10407	2.47503	2.31836	2.36126	2.00926	1.63874	2.58851
17203089	NA	NA			NA	NA	NA	5.02586	4.19424	4.84362	4.33014	4.13644	4.52826	4.45548	5.14188
17203091	NA	NA			NA	NA	NA	2.11228	2.83854	1.95247	2.38923	2.27365	2.86836	2.77261	2.20037
17203093	NA	NA			NA	NA	NA	6.04828	6.26985	8.09517	5.41855	4.93066	4.30866	6.51419	5.65077
17203095	NA	NA			NA	NA	NA	6.91926	6.92167	7.60352	7.98323	6.45315	6.79863	7.00728	7.55426
17203097	NA	NA			NA	NA	NA	5.49879	4.47492	6.08517	5.76159	5.26955	5.82828	5.45911	5.05008
17203099	NA	NA			NA	NA	NA	7.33739	7.23074	6.2285	6.43925	6.99212	6.99138	7.65569	6.94264
17203101	NA	NA			NA	NA	NA	6.55608	4.86123	5.13939	5.79869	5.06172	5.76545	6.68291	6.32997
17203103	NA	NA			NA	NA	NA	5.38603	3.9068	3.13762	4.16853	3.72432	4.19674	4.00418	4.15732
17203105	NA	NA			NA	NA	NA	3.9518	3.39211	3.07056	5.30133	5.70165	3.96369	4.52877	2.7939
17203107	NA	NA			NA	NA	NA	4.67319	2.26917	5.31964	4.11339	4.41214	2.22048	3.6263	3.87197
17203109	NA	NA			NA	NA	NA	6.58452	5.72309	6.11453	5.84814	6.29418	6.34684	4.9114	6.10491
17203111	NA	NA			NA	NA	NA	4.71539	4.94348	4.81832	4.7993	5.09896	4.5098	4.40566	5.12678
17203113	NA	NA			NA	NA	NA	4.25577	4.29307	3.87531	4.21636	5.30809	3.7392	2.99858	3.20396
17203115	NA	NA			NA	NA	NA	5.24236	4.82383	6.05045	6.25082	5.59823	4.19612	5.75452	4.32493
17203117	NA	NA			NA	NA	NA	3.18582	2.86283	5.28496	3.73286	3.62358	3.17959	2.87185	2.47733
17203119	NA	NA			NA	NA	NA	3.82232	2.9208	4.70466	3.80592	3.94179	3.76779	3.80072	3.59471
17203121	NA	NA			NA	NA	NA	3.99993	3.42284	2.41117	2.28657	2.73591	2.39703	2.03972	2.68521
17203123	NA	NA			NA	NA	NA	3.67532	4.12803	4.98754	4.54663	4.09975	4.0661	4.82483	3.3529
17203125	NA	NA			NA	NA	NA	4.99112	5.49407	7.02626	5.99684	6.00417	4.20333	3.85036	5.52935
17203127	NA	NA			NA	NA	NA	2.75413	2.31345	2.66961	4.13236	2.4901	1.87108	3.9475	5.15853
17203129	NA	NA			NA	NA	NA	3.88587	4.16154	3.67539	4.92089	2.84042	2.86386	2.76007	3.30447
17203131	NA	NA			NA	NA	NA	5.12422	4.39617	4.16088	4.87122	4.35079	4.53396	3.47206	4.13511
17203133	NA	NA			NA	NA	NA	4.2818	3.52376	3.58792	2.71412	1.89265	2.54243	2.47001	2.51337
17203135	NA	NA			NA	NA	NA	6.62371	4.62033	6.12536	3.90598	3.2756	3.82218	4.24197	4.18468
17203137	NA	NA			NA	NA	NA	4.57742	4.17417	5.28668	3.74588	3.76313	3.71175	3.97831	3.82844
17203139	NA	NA			NA	NA	NA	2.47766	3.66984	2.50424	2.51	3.50641	2.34334	3.1504	2.51886
17203141	NA	NA			NA	NA	NA	4.77636	4.87896	5.84939	5.06539	5.04942	5.18657	5.57037	5.95915
17203143	NA	NA			NA	NA	NA	2.9747	2.3728	2.77875	2.57762	2.55087	2.18128	2.33095	2.60491
17203145	NA	NA			NA	NA	NA	3.91776	2.88648	4.38099	3.47169	2.9252	3.58622	3.20826	4.27473
17203147	NA	NA			NA	NA	NA	4.44092	5.02229	3.665	4.6624	3.79421	5.0661	4.549	4.12257
17203149	NA	NA			NA	NA	NA	3.02831	2.68482	2.51244	4.09796	3.74083	2.72877	3.59179	3.39396
17203151	NA	NA			NA	NA	NA	1.67238	1.74401	1.93112	1.73705	1.66836	2.56815	1.72837	1.68295
17203153	NA	NA			NA	NA	NA	4.43375	4.97341	4.92681	4.64085	4.95907	5.35473	5.29476	5.02808
17203155	NA	NA			NA	NA	NA	3.81426	3.31175	4.14956	4.01489	4.26597	3.39083	3.7808	4.13455
17203157	NA	NA			NA	NA	NA	2.74828	3.39258	2.87689	3.20276	3.84254	2.96313	3.26242	3.53374
17203159	NA	NA			NA	NA	NA	2.15295	2.01574	2.48191	3.27298	2.21686	2.01311	1.95713	2.4716
17203161	NA	NA			NA	NA	NA	3.45035	3.10721	2.4986	3.79977	3.5935	4.11355	2.83785	3.22165
17203163	NA	NA			NA	NA	NA	3.98817	2.09558	4.23929	4.9567	4.28453	3.48912	4.02024	5.65614
17203165	NA	NA			NA	NA	NA	3.43942	4.02751	2.99781	2.58358	2.712	3.99242	3.62942	3.39262
17203167	NA	NA			NA	NA	NA	2.79391	2.15488	3.84424	5.2266	2.56595	3.16086	3.85731	2.10042
17203169	NA	NA			NA	NA	NA	5.52451	4.91959	5.77424	5.65275	5.21662	4.44475	5.43904	6.34159
17203171	NA	NA			NA	NA	NA	2.96613	2.3974	2.32628	2.76052	2.03022	2.92059	2.31351	2.29375
17203173	NA	NA			NA	NA	NA	5.11615	5.43389	5.05917	5.70489	5.68792	4.25472	5.27012	6.09867
17203175	NA	NA			NA	NA	NA	4.39069	4.60266	6.19174	5.3285	5.06318	4.62225	4.92084	5.67748
17203177	NA	NA			NA	NA	NA	2.67273	3.87372	3.76517	2.46521	2.70772	3.51613	2.31523	3.01949
17203179	NA	NA			NA	NA	NA	2.46093	2.2587	2.87964	2.69128	3.0421	2.55753	3.34503	4.15226
17203181	NA	NA			NA	NA	NA	4.22878	4.563	4.45961	4.36752	4.02607	4.6661	4.64012	5.15975
17203183	NA	NA			NA	NA	NA	2.38107	2.38716	2.77936	2.49878	1.84569	2.06884	2.0783	2.77785
17203185	NA	NA			NA	NA	NA	3.8043	3.31482	2.27655	2.86781	6.54072	3.20544	3.05346	2.72424
17203187	NA	NA			NA	NA	NA	2.38507	2.19315	2.60045	2.17495	2.34438	2.71369	2.44255	2.73274
17203189	NA	NA			NA	NA	NA	2.46121	2.06324	2.22086	2.38658	1.86863	3.04418	2.35975	2.49821
17203191	NA	NA			NA	NA	NA	2.78192	2.62305	2.29523	2.58144	2.55533	2.66794	2.06628	1.85107
17203193	NA	NA			NA	NA	NA	4.63355	3.3277	4.18484	4.19576	4.42591	4.20186	4.19661	5.4149
17203195	NA	NA			NA	NA	NA	3.24163	3.27356	2.78516	2.43241	3.09289	2.44659	2.28236	3.05072
17203197	NA	NA			NA	NA	NA	3.79883	3.57988	3.71342	3.8575	2.55848	4.11214	3.72346	3.61351
17203199	NA	NA			NA	NA	NA	2.83154	2.14031	3.69666	2.22711	2.36109	2.24598	1.71899	2.12161
17203201	NA	NA			NA	NA	NA	2.3422	1.95672	2.09167	1.80555	2.42211	2.05211	1.71795	1.62634
17203203	NA	NA			NA	NA	NA	2.38178	2.57877	2.30209	2.97771	2.42818	2.66344	2.50435	2.37457
17203205	NA	NA			NA	NA	NA	2.88987	2.23308	2.22816	2.75432	2.16469	3.1657	2.29418	2.17457
17203207	NA	NA			NA	NA	NA	2.5503	2.25646	1.86298	2.05911	1.95305	2.91872	2.50952	2.15817
17203209	NA	NA			NA	NA	NA	4.45838	3.84436	4.67219	4.63218	4.24306	4.71704	4.00471	4.73853
17203211	NA	NA			NA	NA	NA	3.76913	4.01414	3.58122	2.85597	3.92069	3.32581	2.67685	4.58555
17203213	NA	NA			NA	NA	NA	3.62094	3.71458	3.10101	3.50168	2.6522	3.23572	3.25543	2.8121
17203215	NA	NA			NA	NA	NA	3.13925	3.29582	3.74531	2.58193	3.98463	2.68786	2.54531	2.9379
17203217	NA	NA			NA	NA	NA	2.53802	2.28827	2.29825	3.109	2.87108	2.07799	2.5165	3.13706
17203219	NA	NA			NA	NA	NA	3.74283	2.55188	2.65405	4.03024	4.14098	3.21481	4.0247	3.14906
17203221	NA	NA			NA	NA	NA	2.61669	2.41483	2.71328	3.26646	2.22696	2.51949	2.53767	3.7792
17203223	NA	NA			NA	NA	NA	1.74014	2.4169	1.95993	2.18067	2.83163	2.19832	3.12472	2.13406
17203225	NA	NA			NA	NA	NA	5.64233	3.11545	2.59657	4.8001	3.93573	4.49749	6.68393	4.05493
17203227	NA	NA			NA	NA	NA	6.80241	6.8434	5.93886	6.75886	5.98751	6.95104	6.64461	6.84166
17203231	NA	NA			NA	NA	NA	4.34077	3.15899	2.84386	4.04843	4.19931	4.26205	4.10612	3.47087
17203233	NA	NA			NA	NA	NA	5.32852	5.06887	3.40851	3.8067	4.36827	4.74876	5.43397	4.58404
17203235	NA	NA			NA	NA	NA	3.05618	4.16149	2.59252	3.36365	3.56596	2.68035	2.44011	2.82861
17203237	NA	NA			NA	NA	NA	3.19605	2.87916	3.2561	3.10507	3.01603	2.89802	2.26148	2.31145
17203239	NA	NA			NA	NA	NA	4.44391	3.59624	3.93903	3.14692	3.10118	3.6838	3.73716	4.27005
17203241	NA	NA			NA	NA	NA	3.18415	2.18816	1.92559	2.22886	2.9961	1.71466	2.85236	2.22164
17203243	NA	NA			NA	NA	NA	3.11981	3.02202	2.77586	3.37202	2.28453	3.57322	5.4975	2.25979
17203245	NA	NA			NA	NA	NA	2.49817	2.35265	3.24876	2.7698	2.5712	2.22942	3.21401	2.36445
17203247	NA	NA			NA	NA	NA	3.44662	1.79319	5.27895	2.85897	3.78256	4.97694	3.17946	3.02092
17203249	NA	NA			NA	NA	NA	3.08721	3.72265	4.053	3.16024	3.26276	3.50572	2.98227	3.31275
17203251	NA	NA			NA	NA	NA	3.6024	3.89999	3.53855	3.95237	4.05124	2.92347	3.25495	3.38413
17203253	NA	NA			NA	NA	NA	2.75687	2.20308	2.00884	5.52348	2.47118	2.14755	3.40102	2.44221
17203255	NA	NA			NA	NA	NA	3.44003	2.10947	2.07437	5.71212	2.28161	2.27024	4.19113	2.58806
17203257	NA	NA			NA	NA	NA	4.30433	2.49074	1.94106	5.0724	2.69352	3.73324	4.34836	2.44712
17203259	NA	NA			NA	NA	NA	2.55428	1.9699	1.74882	2.76501	2.04355	1.78784	1.79965	2.07766
17203261	NA	NA			NA	NA	NA	2.91438	2.22265	2.29804	3.98986	2.59022	1.97525	3.24786	1.99451
17203263	NA	NA			NA	NA	NA	2.23155	1.88894	2.38835	4.92744	2.55677	2.6872	2.35618	2.00885
17203265	NA	NA			NA	NA	NA	1.81269	2.12134	1.98282	5.96387	2.02809	2.1596	1.52847	1.74329
17203267	NA	NA			NA	NA	NA	1.88972	2.47503	2.27923	2.04448	2.56752	2.48216	2.13721	4.23672
17203269	NA	NA			NA	NA	NA	3.47233	2.14969	1.9132	5.98061	2.75953	1.86373	3.60378	2.09105
17203271	NA	NA			NA	NA	NA	4.47499	3.16784	3.06606	3.43434	4.07683	3.20006	4.37872	4.10672
17203273	NA	NA			NA	NA	NA	2.91277	2.55109	4.70125	2.10867	2.05103	2.3597	2.38967	1.84225
17203275	NA	NA			NA	NA	NA	4.35102	4.73161	5.58254	5.41113	4.75523	4.1461	4.91709	3.73624
17203277	NA	NA			NA	NA	NA	5.45396	5.85677	6.48413	6.61921	6.38602	3.60915	6.26646	3.98779
17203279	NA	NA			NA	NA	NA	5.96468	5.68074	4.24815	6.74304	5.06819	4.92059	5.3945	5.11536
17203281	NA	NA			NA	NA	NA	5.08187	3.05115	3.91943	4.34916	3.68334	2.44771	3.29725	2.9628
17203283	NA	NA			NA	NA	NA	5.80971	2.83063	5.73433	6.39211	3.98137	3.17482	2.86705	3.62996
17203285	NA	NA			NA	NA	NA	3.60645	1.80558	2.14375	5.45911	2.05876	3.15934	2.03302	2.05197
17203287	NA	NA			NA	NA	NA	2.13283	2.47337	2.07644	4.21533	2.1523	2.6225	2.01293	2.03745
17203289	NA	NA			NA	NA	NA	2.72458	1.89692	1.88132	2.08226	1.85245	1.96662	2.06923	1.85138
17203291	NA	NA			NA	NA	NA	3.18889	1.95514	3.16395	3.43265	2.91466	2.61737	1.97945	2.32478
17203293	NA	NA			NA	NA	NA	1.89635	2.02244	1.96702	2.16559	3.13539	2.34537	2.50499	2.33177
17203295	NA	NA			NA	NA	NA	2.0755	2.6358	2.00384	2.14544	2.36325	2.08529	2.16628	2.54011
17203297	NA	NA			NA	NA	NA	3.02999	2.47355	2.73634	3.9322	2.25791	2.36252	2.17192	1.94499
17203299	NA	NA			NA	NA	NA	2.19056	3.47992	2.92128	2.62734	3.46865	3.35727	2.41841	3.21069
17203301	NA	NA			NA	NA	NA	1.85759	2.16717	1.79758	1.86921	2.34588	2.09708	1.7951	1.81957
17203303	NA	NA			NA	NA	NA	1.74909	2.59987	1.87133	2.19771	2.29278	1.62999	2.00579	2.14326
17203305	NA	NA			NA	NA	NA	2.30419	2.96971	2.16089	2.26097	3.76181	2.35004	2.61742	3.39684
17203307	NA	NA			NA	NA	NA	4.32724	4.2572	3.43502	3.09006	3.36769	3.12605	3.23413	5.25208
17203309	NA	NA			NA	NA	NA	2.14385	2.42059	2.51911	2.35112	2.57514	2.22448	1.82896	2.95792
17203311	NA	NA			NA	NA	NA	2.25589	2.93243	2.4332	2.21987	2.09862	1.96002	2.23247	2.0834
17203313	NA	NA			NA	NA	NA	2.36945	2.57885	2.32535	2.46858	2.82326	2.63217	2.1994	2.38559
17203315	NA	NA			NA	NA	NA	3.1055	3.96266	7.17539	4.61815	4.84927	6.07944	4.46452	3.49873
17203317	NA	NA			NA	NA	NA	5.42248	5.28994	5.60464	5.7449	4.97065	5.14793	5.0742	5.23849
17203319	NA	NA			NA	NA	NA	3.82363	4.36124	5.06707	5.49589	4.61635	4.07987	4.76874	4.23864
17203321	NA	NA			NA	NA	NA	3.63935	2.66635	3.79815	4.28952	2.98409	3.35731	4.03401	3.51277
17203323	NA	NA			NA	NA	NA	3.58441	4.13264	2.92	3.46186	3.67334	3.45223	3.39271	3.46909
17203325	NA	NA			NA	NA	NA	6.58388	5.64807	4.96165	6.49603	6.11666	4.47585	4.78419	4.3373
17203327	NA	NA			NA	NA	NA	8.59811	7.20103	7.06383	8.01289	7.66714	7.21042	7.24198	7.74964
17203329	NA	NA			NA	NA	NA	4.48351	2.97312	3.98149	4.77776	4.19052	4.51516	3.66912	3.51715
17203331	NA	NA			NA	NA	NA	5.28761	3.80424	2.4024	4.95258	4.5767	4.15766	2.14351	3.20739
17203333	NA	NA			NA	NA	NA	2.93629	2.43376	2.2437	2.76612	2.96613	2.46355	2.42543	4.55173
17203335	NA	NA			NA	NA	NA	2.82606	2.03518	1.93949	2.39538	3.04999	2.20066	2.33113	1.59207
17203337	NA	NA			NA	NA	NA	3.02611	3.75173	2.72101	2.9065	3.32113	3.02388	3.89989	4.0624
17203339	NA	NA			NA	NA	NA	2.62184	2.21985	2.11989	3.82609	2.4223	2.78774	3.76367	4.0159
17203341	NA	NA			NA	NA	NA	2.44209	2.48082	2.31079	2.21033	2.30869	2.4918	2.31358	2.52178
17203343	NA	NA			NA	NA	NA	6.59947	6.83346	4.78068	5.42915	6.90489	5.84428	7.18055	6.76426
17203345	NA	NA			NA	NA	NA	5.69702	3.80676	3.08824	3.9906	4.88845	3.54287	5.04192	4.63579
17203347	NA	NA			NA	NA	NA	4.02867	3.48867	3.11704	3.66078	4.48208	3.10311	3.33086	3.01684
17203349	NA	NA			NA	NA	NA	3.41702	4.56368	3.46664	5.56852	3.73427	3.71644	3.2953	3.68323
17203351	NA	NA			NA	NA	NA	2.57209	4.05825	2.86371	5.21406	3.48092	2.38386	3.57586	2.6483
17203353	NA	NA			NA	NA	NA	5.75061	4.73929	4.62948	4.73944	4.2666	4.77271	5.58167	5.76762
17203355	NA	NA			NA	NA	NA	2.12431	1.76427	2.38873	2.75372	1.80546	2.58495	2.57928	2.31107
17203357	NA	NA			NA	NA	NA	6.43485	6.34659	6.06273	7.46328	6.33052	5.63813	7.52823	6.32192
17203359	NA	NA			NA	NA	NA	4.32899	3.65899	5.50397	5.39999	4.11787	3.59671	5.22866	4.00776
17203361	NA	NA			NA	NA	NA	4.83731	3.5399	3.20174	4.87383	4.46211	4.19993	5.53225	4.87584
17203363	NA	NA			NA	NA	NA	2.38757	4.09961	4.20418	5.46496	2.26769	2.92094	4.03044	2.57772
17203365	NA	NA			NA	NA	NA	4.65731	4.89861	3.38138	6.83914	5.67044	5.28221	5.93714	6.16668
17203367	NA	NA			NA	NA	NA	3.62307	4.19401	3.20258	4.89673	4.0371	4.79687	4.08591	3.797
17203369	NA	NA			NA	NA	NA	3.48774	3.46192	3.50754	6.08471	3.93391	3.62476	4.94986	3.83594
17203371	NA	NA			NA	NA	NA	3.51188	3.69088	3.30287	2.71426	3.37252	2.55229	2.74508	2.73266
17203373	NA	NA			NA	NA	NA	4.13935	3.08266	5.30707	4.67641	3.69898	4.08922	4.15792	5.6636
17203375	NA	NA			NA	NA	NA	4.17485	3.2955	3.64473	4.86749	4.12432	3.35924	4.0491	3.75632
17203377	NA	NA			NA	NA	NA	2.36966	2.39249	3.21477	2.22984	2.50795	3.83538	3.20347	2.79101
17203379	NA	NA			NA	NA	NA	4.5305	5.80265	3.80007	7.46104	3.81216	5.62649	4.42234	6.48475
17203381	NA	NA			NA	NA	NA	2.18499	2.88524	2.4625	4.29182	2.33633	2.74957	2.29307	2.2501
17203385	NA	NA			NA	NA	NA	2.73051	2.43934	3.01341	6.02361	1.94782	2.34873	2.296	2.45242
17203387	NA	NA			NA	NA	NA	2.88433	2.37524	2.83617	2.25074	2.64798	2.54193	3.42039	3.00195
17203389	NA	NA			NA	NA	NA	3.10476	2.64169	3.34729	3.30041	3.11199	2.77389	3.39942	4.09908
17203391	NA	NA			NA	NA	NA	3.93106	4.38669	4.13197	4.20064	5.08001	4.86895	5.40243	8.11624
17203393	NA	NA			NA	NA	NA	3.32939	3.0374	3.03903	3.48545	2.56218	2.96359	2.89255	2.54944
17203395	NA	NA			NA	NA	NA	5.7509	3.60574	2.14155	5.3285	4.02121	3.01003	2.88867	6.0534
17203397	NA	NA			NA	NA	NA	2.28807	2.25172	2.95832	3.18461	2.90126	2.33135	2.39234	2.38294
17203399	NA	NA			NA	NA	NA	3.13689	2.3838	2.33589	2.82321	2.58751	3.30602	3.36491	2.56512
17203401	NA	NA			NA	NA	NA	4.5097	3.59995	4.04028	4.44564	3.18038	4.16567	3.22565	3.89562
17203403	NA	NA			NA	NA	NA	3.01252	3.35804	4.34053	3.49158	3.519	4.49336	5.38069	3.45209
17203405	NA	NA			NA	NA	NA	2.09966	2.21377	2.24551	1.96708	2.53974	3.56328	3.54592	2.65017
17203407	NA	NA			NA	NA	NA	3.64827	3.61825	4.30809	3.29878	3.80292	4.06193	4.04829	4.03722
17203409	NA	NA			NA	NA	NA	3.00379	2.18139	2.08772	2.27753	3.4904	2.99404	2.68653	2.55295
17203411	NA	NA			NA	NA	NA	2.76191	3.6774	2.39685	2.80278	3.06502	2.33793	3.22276	2.75346
17203413	NA	NA			NA	NA	NA	4.95062	3.83834	4.28757	4.41345	3.91442	4.57751	5.57952	4.47021
17203415	NA	NA			NA	NA	NA	3.45366	4.37842	4.73615	3.19412	3.0269	3.42966	4.2919	3.60518
17203417	NA	NA			NA	NA	NA	4.04399	4.51981	3.71832	5.08713	6.44665	5.60412	5.97865	5.41397
17203419	NA	NA			NA	NA	NA	5.34618	4.86916	6.29624	7.62843	4.19277	5.99404	7.0084	6.30368
17203421	NA	NA			NA	NA	NA	2.61434	2.15396	1.95744	3.15148	2.84684	2.39953	2.18511	1.8945
17203423	NA	NA			NA	NA	NA	2.65036	3.0296	2.99792	3.60878	2.91911	3.31867	2.76292	2.62335
17203425	NA	NA			NA	NA	NA	2.50487	2.82676	2.05532	3.94816	2.68697	2.69782	2.2704	1.92092
17203427	NA	NA			NA	NA	NA	2.92569	2.19598	3.88746	4.36921	2.93672	2.88724	2.43168	2.7689
17203429	NA	NA			NA	NA	NA	2.24453	2.4928	2.12762	3.39494	3.43222	2.58664	2.31465	3.29261
17203431	NA	NA			NA	NA	NA	2.50029	2.51002	2.12361	3.60179	2.16363	1.91293	2.13234	4.39721
17203433	NA	NA			NA	NA	NA	1.86452	3.14045	1.81379	2.02532	2.43013	2.14274	1.76225	1.85377
17203435	NA	NA			NA	NA	NA	4.00732	5.49759	3.41521	4.96469	4.85039	3.31495	4.96201	3.72471
17203437	NA	NA			NA	NA	NA	5.37441	3.98939	5.74211	6.03722	4.87003	5.61813	5.19048	6.91983
17203439	NA	NA			NA	NA	NA	4.23305	3.53628	3.35337	3.2634	3.40189	3.67952	4.00339	4.85103
17203441	NA	NA			NA	NA	NA	2.55494	2.28238	2.7444	1.69415	3.07463	2.75562	2.19994	2.76222
17203443	NA	NA			NA	NA	NA	3.33596	3.25195	3.30044	4.65604	2.73322	3.69013	3.85219	6.36151
17203445	NA	NA			NA	NA	NA	4.59214	4.41729	6.0594	5.87098	5.16833	4.14314	5.09348	5.35139
17203447	NA	NA			NA	NA	NA	7.29625	6.96993	6.92831	7.31915	7.22175	7.33072	6.94745	7.32836
17203449	NA	NA			NA	NA	NA	5.65925	4.7313	6.03078	5.20091	4.65966	5.05906	5.98264	6.43067
17203451	NA	NA			NA	NA	NA	2.12229	1.90988	2.15278	2.43922	2.53453	1.81523	2.11507	2.91849
17203453	NA	NA			NA	NA	NA	1.81893	2.10201	2.08594	2.51441	2.04077	2.17274	2.072	2.13746
17203455	NA	NA			NA	NA	NA	2.00621	2.12292	1.66506	2.09672	2.12067	2.43621	1.91844	1.73639
17203457	NA	NA			NA	NA	NA	1.81577	1.70202	1.9354	2.15452	1.76792	2.17772	2.17753	2.13473
17203459	NA	NA			NA	NA	NA	4.96978	4.90829	4.08753	4.40056	4.0495	4.71179	4.68472	4.54852
17203461	NA	NA			NA	NA	NA	2.42169	2.91934	2.24553	2.8382	3.97771	2.04553	1.99206	2.13602
17203463	NA	NA			NA	NA	NA	3.34624	2.98752	2.92149	4.86875	4.28764	3.54097	3.30054	3.14204
17203465	NA	NA			NA	NA	NA	5.02878	3.94718	4.32764	5.75709	3.84547	4.43847	5.31	4.40056
17203467	NA	NA			NA	NA	NA	4.10584	4.05847	4.77325	5.82504	4.7555	4.10292	4.49344	4.36296
17203469	NA	NA			NA	NA	NA	4.28417	4.36841	5.1353	4.24934	4.16459	4.59809	5.31168	4.9281
17203473	NA	NA			NA	NA	NA	5.26217	3.8081	5.00403	3.6049	5.14784	4.47889	4.44649	5.26175
17203477	NA	NA			NA	NA	NA	2.99348	3.15773	3.78872	2.37235	3.17681	2.64394	2.55149	3.21111
17203479	NA	NA			NA	NA	NA	5.98411	5.59477	6.48072	5.40764	5.88777	5.61088	6.00639	6.2529
17203481	NA	NA			NA	NA	NA	2.69804	3.34712	3.05539	3.56903	2.94516	2.60116	2.73102	2.94662
17203483	NA	NA			NA	NA	NA	3.31541	2.97057	3.33761	3.07198	2.58366	3.52449	4.15452	5.25051
17203485	NA	NA			NA	NA	NA	3.78806	2.05918	2.22541	1.81832	1.94649	1.71193	2.17502	3.68803
17203487	NA	NA			NA	NA	NA	4.55818	3.72371	3.97395	3.73976	3.28385	2.77784	3.47613	3.82402
17203489	NA	NA			NA	NA	NA	1.96863	2.16859	2.06471	2.68023	1.49328	2.78637	2.48766	2.84376
17203491	NA	NA			NA	NA	NA	2.04447	2.01285	1.81516	2.97456	2.93915	1.64457	2.02997	2.38142
17203493	NA	NA			NA	NA	NA	2.51771	2.60341	3.42013	3.02095	2.71067	2.38842	3.40218	3.32374
17203495	NA	NA			NA	NA	NA	2.66778	3.09635	2.77906	3.52861	3.09478	2.61746	3.07545	2.89661
17203497	NA	NA			NA	NA	NA	2.59197	2.68374	2.74573	2.98302	3.05351	2.21354	2.62086	2.68035
17203499	NA	NA			NA	NA	NA	4.77386	3.96086	4.15183	4.64108	4.49898	3.95203	4.95338	4.54082
17203501	NA	NA			NA	NA	NA	5.97973	3.98848	2.66243	6.60795	4.91072	3.06871	5.41708	6.12465
17203503	NA	NA			NA	NA	NA	6.36177	4.95607	5.35119	4.9191	5.58822	6.09086	5.08544	5.92251
17203505	NA	NA			NA	NA	NA	5.25063	2.50783	2.10487	2.40374	3.06957	3.09282	2.06429	2.18824
17203507	NA	NA			NA	NA	NA	3.56599	3.26613	3.98634	3.13694	3.52538	4.03198	3.03356	3.11206
17203509	NA	NA			NA	NA	NA	2.83377	3.77867	2.7712	2.85033	3.16166	2.4771	2.13789	2.19494
17203511	NA	NA			NA	NA	NA	3.37798	2.1983	2.45839	2.52496	2.98168	3.53021	2.50908	2.76002
17203515	NA	NA			NA	NA	NA	2.41333	2.10555	2.43525	2.50194	3.59803	3.63788	2.27778	3.04994
17203517	NA	NA			NA	NA	NA	2.68149	2.94591	2.22789	3.94356	3.45544	3.39884	2.55732	2.86263
17203519	NA	NA			NA	NA	NA	2.53307	2.36037	2.13956	2.17749	2.71274	1.87108	2.70834	2.74622
17203521	NA	NA			NA	NA	NA	5.82292	5.88327	4.78431	6.23072	6.00125	6.50927	6.24334	7.7321
17203523	NA	NA			NA	NA	NA	3.68343	2.60718	3.58019	2.86353	2.60375	2.89896	3.09754	3.11481
17203525	NA	NA			NA	NA	NA	5.06594	4.54761	7.58191	5.81978	5.00665	4.98527	4.1903	4.10662
17203527	NA	NA			NA	NA	NA	3.24714	3.4722	2.97474	3.19075	3.2874	2.94148	3.0836	3.11961
17203529	NA	NA			NA	NA	NA	1.73535	1.77547	2.09889	2.11318	1.84607	1.93079	1.89508	2.14641
17203531	NA	NA			NA	NA	NA	3.15394	2.62598	2.4635	2.86132	3.31548	4.00565	4.54606	2.50709
17203533	NA	NA			NA	NA	NA	6.9076	6.51585	6.76328	6.43072	6.46599	6.49662	6.51323	6.80416
17203535	NA	NA			NA	NA	NA	3.07938	3.33912	3.42424	3.82837	3.09158	2.846	3.04618	3.24094
17203537	NA	NA			NA	NA	NA	6.69274	6.91815	7.05098	6.83319	5.85858	6.29157	6.59106	7.03873
17203539	NA	NA			NA	NA	NA	4.65565	4.57178	4.25824	4.81173	5.83386	4.47153	4.27543	4.23456
17203541	NA	NA			NA	NA	NA	2.08395	2.32467	2.47753	2.26206	2.07624	2.29026	1.79887	1.92672
17203543	NA	NA			NA	NA	NA	6.39089	6.18226	7.25684	5.73829	6.13879	6.94058	7.56518	7.49068
17203545	NA	NA			NA	NA	NA	4.95238	3.98339	4.62736	4.78275	4.97341	5.41384	4.54545	5.08088
17203547	NA	NA			NA	NA	NA	3.13431	4.52063	3.17312	3.0914	5.25502	5.12866	3.43725	3.65404
17203549	NA	NA			NA	NA	NA	4.94681	3.87038	5.38398	2.85791	3.11347	2.90309	3.99512	3.76331
17203551	NA	NA			NA	NA	NA	3.23988	2.88484	2.95036	2.66863	2.79286	2.9649	2.73553	3.34021
17203553	NA	NA			NA	NA	NA	3.16071	2.87982	2.59919	2.51878	3.13724	2.92506	3.19715	2.69357
17203555	NA	NA			NA	NA	NA	2.02614	2.25971	2.67845	2.28344	2.62291	2.91666	2.25102	1.92302
17203557	NA	NA			NA	NA	NA	4.22289	2.69132	3.37454	3.71805	2.74546	3.57315	3.58336	3.7391
17203559	NA	NA			NA	NA	NA	5.21702	3.85728	3.51769	3.70454	3.07924	3.65425	3.77508	4.16157
17203561	NA	NA			NA	NA	NA	3.96397	5.1937	3.81154	4.25302	4.61523	4.5445	4.50623	4.29546
17203563	NA	NA			NA	NA	NA	2.04498	2.51527	2.92786	2.88462	2.59505	2.7388	2.94541	2.84677
17203565	NA	NA			NA	NA	NA	3.91337	3.04322	3.20419	2.61707	3.32776	2.98532	2.99375	2.9448
17203567	NA	NA			NA	NA	NA	3.34329	4.24983	2.75894	3.13434	2.99917	3.12888	3.43273	3.37686
17203569	NA	NA			NA	NA	NA	2.80543	4.12018	2.22169	2.46939	2.97975	2.80139	2.36641	2.30847
17203571	NA	NA			NA	NA	NA	2.65663	2.21152	2.60066	5.6969	3.26158	2.91721	2.97906	2.82775
17203573	NA	NA			NA	NA	NA	2.79215	3.72399	2.04165	2.38389	2.38095	3.37694	1.8142	1.99648
17203575	NA	NA			NA	NA	NA	4.18869	3.06432	4.02698	3.00899	3.07527	3.43868	3.54577	3.75992
17203577	NA	NA			NA	NA	NA	2.19684	2.79254	2.03045	1.83384	2.4173	2.05686	1.66504	1.729
17203579	NA	NA			NA	NA	NA	2.87568	2.13554	2.34829	2.50929	2.79643	2.85704	2.50993	2.55615
17203581	NA	NA			NA	NA	NA	2.35084	2.91496	2.44004	2.15246	2.23353	2.67374	2.38509	2.22253
17203583	NA	NA			NA	NA	NA	3.6029	4.80966	4.02093	3.46832	3.79189	3.4297	3.80802	3.77462
17203585	NA	NA			NA	NA	NA	2.25117	2.46303	2.67041	1.94462	2.91377	2.37669	2.88383	3.39913
17203593	NA	NA			NA	NA	NA	1.90191	2.26889	3.35265	3.55304	3.46693	3.17482	2.70291	3.13689
17203595	NA	NA			NA	NA	NA	2.49726	2.89701	3.33637	3.19116	2.71651	3.11171	3.35504	2.89999
17203597	NA	NA			NA	NA	NA	3.63544	2.95584	3.56245	2.43932	2.89913	2.91347	2.56504	3.26502
17203599	NA	NA			NA	NA	NA	3.25406	2.24692	2.03648	2.28191	1.86912	2.50925	2.03659	3.59954
17203601	NA	NA			NA	NA	NA	5.6879	4.23243	4.96054	5.33536	5.24133	4.47916	4.55918	5.70237
17203603	NA	NA			NA	NA	NA	3.56687	2.96911	4.98172	2.49199	3.66213	2.84478	3.10511	3.70545
17203605	NA	NA			NA	NA	NA	3.5594	2.67522	3.3474	3.00474	3.02663	3.19455	3.95015	4.10394
17203607	NA	NA			NA	NA	NA	4.52221	4.34301	5.10064	4.4674	4.2473	3.53024	4.17811	6.78955
17203609	NA	NA			NA	NA	NA	5.271	2.94315	4.45188	5.87826	3.37806	3.84765	3.39247	6.85762
17203611	NA	NA			NA	NA	NA	4.49217	4.77265	5.18435	6.68496	4.82955	4.40453	5.13831	6.91163
17203613	NA	NA			NA	NA	NA	4.13469	2.10661	2.90564	3.5808	2.69251	2.70525	2.64983	4.30297
17203615	NA	NA			NA	NA	NA	2.74728	2.95439	2.74771	3.27338	2.84225	2.66795	3.0611	3.21568
17203617	NA	NA			NA	NA	NA	4.25228	5.36143	4.45273	3.80369	3.94205	3.12298	4.18963	3.78935
17203619	NA	NA			NA	NA	NA	2.2983	2.94938	2.48215	5.30131	3.93425	3.51959	2.23736	6.59191
17203621	NA	NA			NA	NA	NA	4.82082	3.7245	4.65861	4.90134	5.24106	5.28807	4.73999	6.15898
17203623	NA	NA			NA	NA	NA	3.28597	3.23853	4.11062	4.1888	4.40025	4.14432	3.93211	3.12411
17203625	NA	NA			NA	NA	NA	6.46049	4.97179	8.08418	5.70703	5.88906	5.74538	7.39637	6.58734
17203627	NA	NA			NA	NA	NA	5.94415	5.9864	5.70704	6.76813	5.84366	5.59961	6.74509	6.29183
17203629	NA	NA			NA	NA	NA	1.98884	2.73003	1.89481	2.89178	2.20744	1.99775	2.73196	2.06242
17203631	NA	NA			NA	NA	NA	3.0773	3.13356	2.28605	2.43372	2.41043	1.87899	3.42579	2.00702
17203633	NA	NA			NA	NA	NA	6.43599	3.4537	2.35494	5.50001	3.4394	4.17873	5.06543	4.05157
17203635	NA	NA			NA	NA	NA	5.40494	4.27806	4.78378	5.31455	5.16358	3.88677	4.85112	5.91318
17203637	NA	NA			NA	NA	NA	2.93184	3.07178	3.07224	2.73958	3.66734	3.90349	3.14915	3.0017
17203639	NA	NA			NA	NA	NA	4.08311	2.86488	4.04327	3.39292	4.12503	3.28224	3.576	3.04126
17203641	NA	NA			NA	NA	NA	2.57043	2.87832	2.50998	3.65055	2.81135	2.35942	2.48252	2.68368
17203643	NA	NA			NA	NA	NA	3.91454	3.01272	3.08382	3.54439	3.34605	2.8149	3.15679	3.9404
17203645	NA	NA			NA	NA	NA	3.56569	4.1563	4.2597	4.53841	4.61455	3.80292	3.84327	4.31412
17203647	NA	NA			NA	NA	NA	2.9196	5.16372	2.87972	5.74802	3.43513	4.26321	3.85112	3.36626
17203649	NA	NA			NA	NA	NA	3.27217	1.83708	2.88018	2.56643	2.70091	2.16758	3.26165	3.57328
17203651	NA	NA			NA	NA	NA	5.64416	3.37435	6.34176	4.03593	4.09013	5.03635	4.48435	5.80863
17203653	NA	NA			NA	NA	NA	6.59169	3.93975	5.69065	4.63725	5.42554	6.55539	6.86122	7.31122
17203655	NA	NA			NA	NA	NA	5.47422	4.21429	4.68149	4.7258	4.55968	6.02333	3.88781	4.13446
17203657	NA	NA			NA	NA	NA	5.02298	3.63696	3.58866	3.95233	4.59002	2.63376	4.00402	3.04939
17203659	NA	NA			NA	NA	NA	2.84087	3.94513	3.9705	4.00532	3.29867	3.34273	3.8801	3.7044
17203661	NA	NA			NA	NA	NA	3.85892	3.59909	4.50775	3.07512	4.68724	3.27733	3.37985	2.63367
17203663	NA	NA			NA	NA	NA	4.42739	3.32824	3.24866	4.82212	4.16744	3.03504	2.68279	2.56563
17203665	NA	NA			NA	NA	NA	3.93106	3.19595	3.99372	3.75986	3.50112	4.54672	3.47147	4.08471
17203667	NA	NA			NA	NA	NA	3.25239	2.37417	2.85852	2.99917	3.2486	4.16548	3.83512	3.3925
17203669	NA	NA			NA	NA	NA	4.35875	3.83688	7.33308	6.66921	5.84011	5.81386	6.0783	6.94312
17203671	NA	NA			NA	NA	NA	4.88686	4.61963	4.94848	5.06746	5.48127	5.69638	5.6297	5.18739
17203673	NA	NA			NA	NA	NA	6.06548	5.1936	5.21433	6.30829	4.4932	5.35072	6.82912	6.59982
17203675	NA	NA			NA	NA	NA	2.15766	2.22978	2.30833	2.49505	1.97028	1.85609	3.07457	2.58676
17203677	NA	NA			NA	NA	NA	4.0353	3.72915	3.58135	4.2802	3.55681	3.28191	3.81073	3.58779
17203679	NA	NA			NA	NA	NA	2.92091	2.87637	3.12273	3.4422	4.05471	3.18263	3.04538	3.58108
17203681	NA	NA			NA	NA	NA	3.29446	3.17112	2.75777	3.13062	2.89594	2.78413	3.30887	3.65004
17203683	NA	NA			NA	NA	NA	4.21475	4.59465	5.76374	5.63981	4.4507	5.4035	5.05927	4.95225
17203685	NA	NA			NA	NA	NA	2.24973	1.84986	2.65471	2.51469	1.87327	2.59897	2.63866	3.26176
17203687	NA	NA			NA	NA	NA	3.48145	2.25261	2.91577	2.34901	3.43017	3.70038	3.14495	2.49989
17203689	NA	NA			NA	NA	NA	2.94851	2.74027	2.77285	2.60785	4.35434	2.51815	2.15334	3.13594
17203691	NA	NA			NA	NA	NA	4.70793	4.74539	4.56535	4.41121	4.4275	4.85647	5.10147	4.27541
17203693	NA	NA			NA	NA	NA	3.68673	2.54662	3.36437	2.98522	2.28894	3.84286	4.99809	3.37917
17203695	NA	NA			NA	NA	NA	3.9631	2.85414	5.00793	3.89618	3.78011	4.08366	5.08153	3.53579
17203697	NA	NA			NA	NA	NA	3.86903	3.1895	2.87701	3.03381	2.52511	3.81437	3.70113	3.10177
17203699	NA	NA			NA	NA	NA	4.44559	3.80951	2.84369	3.61181	3.46646	3.49722	4.87466	3.89281
17203701	NA	NA			NA	NA	NA	3.10048	3.19777	3.22254	3.1284	3.40696	3.05477	3.50276	3.21601
17203703	NA	NA			NA	NA	NA	4.15297	3.93838	3.95745	4.14068	3.738	4.48105	4.12231	4.53572
17203705	NA	NA			NA	NA	NA	2.28336	3.43015	2.69206	2.71761	2.85021	2.21128	2.72384	2.6792
17203707	NA	NA			NA	NA	NA	5.31846	3.87792	3.81651	3.42081	3.19878	4.35719	3.83887	4.03936
17203709	NA	NA			NA	NA	NA	2.26406	1.86954	2.18673	2.70008	2.00468	2.02808	4.81972	4.25428
17203711	NA	NA			NA	NA	NA	7.86119	6.99687	4.4255	6.56087	5.84761	6.93138	7.98246	6.30557
17203713	NA	NA			NA	NA	NA	3.04907	2.62546	2.56106	3.30423	2.76549	2.95734	3.16337	2.44221
17203715	NA	NA			NA	NA	NA	2.99922	3.02567	3.36055	2.49516	2.45221	3.11814	2.82143	3.61041
17203717	NA	NA			NA	NA	NA	3.70001	3.03841	3.77655	3.89838	3.21806	2.54428	3.4145	3.34546
17203719	NA	NA			NA	NA	NA	5.73389	6.07057	5.87241	6.0838	5.4012	5.48836	5.32369	6.09709
17203721	NA	NA			NA	NA	NA	3.0387	3.02923	3.60605	3.38595	2.63712	2.75562	5.51416	3.01364
17203723	NA	NA			NA	NA	NA	4.25358	4.15923	3.92234	3.8561	3.37583	3.39435	4.85578	4.07912
17203725	NA	NA			NA	NA	NA	2.18288	2.06603	2.6457	3.18069	2.4102	2.04846	2.79048	3.07726
17203727	NA	NA			NA	NA	NA	3.48002	3.08027	2.60918	3.68731	3.11114	3.39098	3.44545	3.16516
17203729	NA	NA			NA	NA	NA	3.93054	3.48552	2.63373	4.22493	3.2536	3.24902	3.06382	3.87058
17203731	NA	NA			NA	NA	NA	2.2155	2.34515	1.79368	1.90944	1.62707	2.24688	2.21571	1.87844
17203733	NA	NA			NA	NA	NA	4.5426	4.79143	3.65324	7.22883	5.82367	5.36098	5.99658	5.07682
17203735	NA	NA			NA	NA	NA	4.25386	4.14263	3.32322	6.3105	3.87622	3.15862	4.90937	4.40129
17203737	NA	NA			NA	NA	NA	3.42787	2.84982	3.5624	4.20018	3.6447	4.67408	2.99979	4.52508
17203739	NA	NA			NA	NA	NA	3.65048	2.48066	3.04089	2.02988	3.21621	2.70003	3.69868	4.04118
17203741	NA	NA			NA	NA	NA	2.96919	3.91093	2.55219	4.00586	3.3464	2.90873	2.58758	2.52285
17203743	NA	NA			NA	NA	NA	2.62545	2.51916	2.45105	2.43664	2.77049	2.47264	2.49896	2.59671
17203745	NA	NA			NA	NA	NA	2.8426	3.68924	3.24665	3.28622	3.80646	3.30081	4.0147	6.61613
17203747	NA	NA			NA	NA	NA	3.18633	2.8899	2.99955	3.10423	3.06895	3.22544	2.30458	2.86336
17203749	NA	NA			NA	NA	NA	4.48442	5.00111	4.92212	4.46744	5.49305	4.29084	4.08212	4.89949
17203751	NA	NA			NA	NA	NA	3.12538	3.01588	2.63972	4.65675	3.75116	2.84412	2.31346	3.33461
17203753	NA	NA			NA	NA	NA	4.0023	3.29148	4.11558	4.42711	2.97425	3.88808	3.66761	3.29721
17203755	NA	NA			NA	NA	NA	4.65118	3.27463	3.82574	3.87809	4.03317	4.24776	4.48381	3.94635
17203757	NA	NA			NA	NA	NA	3.18339	3.45201	2.93303	2.86213	3.43549	3.57588	2.69715	2.86723
17203759	NA	NA			NA	NA	NA	6.44401	6.40329	6.43548	6.31276	6.31292	6.30425	6.64319	6.58686
17203761	NA	NA			NA	NA	NA	3.52156	2.6147	2.24893	2.84364	2.56607	2.57529	2.58474	2.62457
17203763	NA	NA			NA	NA	NA	2.62665	2.86186	2.99788	3.61389	2.59445	2.68858	2.04601	2.05126
17203765	NA	NA			NA	NA	NA	5.53176	4.53705	5.33664	5.57343	5.4391	4.15553	5.47243	4.70844
17203767	NA	NA			NA	NA	NA	3.13689	2.07319	3.06871	2.60634	2.80213	2.12206	2.77484	2.49725
17203769	NA	NA			NA	NA	NA	4.72901	4.63864	4.1706	2.80807	2.28884	5.42959	4.49191	3.55296
17203771	NA	NA			NA	NA	NA	1.91798	2.76969	2.08382	1.87343	2.7163	2.42362	1.78178	1.83212
17203773	NA	NA			NA	NA	NA	4.01894	4.26102	3.52926	2.43638	3.21092	3.46343	2.39592	2.74055
17203775	NA	NA			NA	NA	NA	2.83653	2.33717	2.84336	3.04891	2.82254	3.12036	2.63222	2.46463
17203777	NA	NA			NA	NA	NA	2.18376	3.99795	3.9897	2.71565	3.75468	2.79135	2.38325	2.87473
17203779	NA	NA			NA	NA	NA	2.8708	3.23675	3.13125	3.44431	2.49275	2.79338	3.30155	2.87259
17203781	NA	NA			NA	NA	NA	3.40464	3.16513	3.13965	3.81522	2.61964	3.12401	2.57318	2.83492
17203783	NA	NA			NA	NA	NA	7.06479	7.007	7.39487	7.46305	7.31014	7.15518	7.26031	7.87654
17203785	NA	NA			NA	NA	NA	4.62209	4.16729	4.61632	7.64145	5.757	5.12109	4.48332	5.61201
17203787	NA	NA			NA	NA	NA	3.456	6.0218	3.89601	7.13876	6.23176	4.57508	6.03987	6.35454
17203789	NA	NA			NA	NA	NA	5.67419	6.78355	7.75403	7.93635	7.51674	6.77481	6.33009	7.2731
17203791	NA	NA			NA	NA	NA	3.16295	2.61278	5.4334	4.96928	4.40869	3.9977	3.83403	3.30753
17203793	NA	NA			NA	NA	NA	4.8435	3.93432	5.33681	4.52866	4.52962	3.91419	4.9858	4.38313
17203795	NA	NA			NA	NA	NA	3.69098	4.96331	4.35425	4.52902	3.17077	3.89882	4.31428	4.21992
17203797	NA	NA			NA	NA	NA	4.87074	3.52544	3.20681	4.59702	3.8538	4.25668	2.53494	3.62529
17203799	NA	NA			NA	NA	NA	3.18401	2.60387	2.6843	2.67623	2.27108	3.04097	2.04692	2.33821
17203801	NA	NA			NA	NA	NA	6.50337	5.33171	6.5308	7.37458	6.19404	5.96239	5.59721	5.25976
17203803	NA	NA			NA	NA	NA	5.72809	4.29916	5.91588	5.71562	4.75901	4.41739	5.31239	6.00767
17203805	NA	NA			NA	NA	NA	4.3554	3.28347	6.89302	3.43609	4.94359	4.54792	3.6195	4.97692
17203807	NA	NA			NA	NA	NA	2.93563	2.1709	2.75812	2.47973	2.62692	2.38898	2.76265	2.45806
17203809	NA	NA			NA	NA	NA	2.01113	2.49548	2.08386	2.37594	2.3667	2.84483	2.06622	1.93939
17203811	NA	NA			NA	NA	NA	1.94565	2.2223	1.78365	2.08153	1.9064	1.99569	2.41814	2.0276
17203813	NA	NA			NA	NA	NA	5.53083	5.23986	5.33029	5.01294	4.96353	4.65533	3.81092	5.24408
17203815	NA	NA			NA	NA	NA	1.85767	2.16636	2.44894	2.06629	2.22379	3.27449	1.93249	2.43187
17203817	NA	NA			NA	NA	NA	2.30492	2.04661	2.5517	3.19914	2.63177	2.52253	3.2976	2.05897
17203819	NA	NA			NA	NA	NA	4.49755	3.10997	2.58467	5.41446	2.9261	3.19833	3.80278	2.59338
17203823	NA	NA			NA	NA	NA	3.00926	2.97869	4.30178	3.41017	3.38443	3.26054	3.71397	3.138
17203825	NA	NA			NA	NA	NA	3.7667	4.35293	5.56978	5.54284	3.97358	3.64335	3.63515	3.39956
17203827	NA	NA			NA	NA	NA	4.23786	5.72348	4.66168	6.06047	4.72246	2.64567	3.69218	3.81721
17203829	NA	NA			NA	NA	NA	2.98721	2.57334	1.90287	1.95672	1.618	2.21317	1.66504	1.71265
17203831	NA	NA			NA	NA	NA	2.0246	2.36903	2.23912	2.47934	2.59374	2.00579	1.97434	2.41952
17203833	NA	NA			NA	NA	NA	2.16121	3.78074	2.29991	2.86558	3.07362	3.59659	2.93206	3.526
17203835	NA	NA			NA	NA	NA	2.06768	2.03102	2.1873	2.16542	2.90502	2.20795	2.18971	2.14576
17203837	NA	NA			NA	NA	NA	3.77241	3.15665	2.9039	4.90133	4.36873	4.19677	3.2609	3.31898
17203839	NA	NA			NA	NA	NA	2.7661	2.11834	2.18985	4.00499	2.90841	2.96051	2.74205	2.09271
17203841	NA	NA			NA	NA	NA	6.82472	4.91848	5.285	7.63577	5.55239	4.43403	3.73528	5.05858
17203843	NA	NA			NA	NA	NA	4.79122	3.90806	5.17012	5.40293	4.55395	3.63417	4.14052	3.99033
17203845	NA	NA			NA	NA	NA	2.26823	2.95279	3.4103	4.66721	3.22421	3.28178	2.25349	3.38881
17203847	NA	NA			NA	NA	NA	6.19831	3.14156	5.5166	5.44738	4.38186	3.17612	2.68085	5.212
17203849	NA	NA			NA	NA	NA	2.30995	1.76537	1.80386	1.98771	1.60558	2.635	2.66704	1.95327
17203851	NA	NA			NA	NA	NA	3.11376	4.22866	2.68396	2.78818	2.95244	3.05124	2.98791	2.46309
17203853	NA	NA			NA	NA	NA	2.13983	3.64371	2.36174	2.11017	2.9971	2.04719	1.93491	2.14819
17203855	NA	NA			NA	NA	NA	2.8865	3.52084	3.00905	3.497	2.92664	2.79923	3.66287	2.88076
17203857	NA	NA			NA	NA	NA	5.20595	3.13527	2.63492	3.2999	3.04828	2.3109	3.05428	2.95757
17203859	NA	NA			NA	NA	NA	3.21479	2.51269	2.07918	2.52801	2.2308	2.55494	2.57429	2.61814
17203861	NA	NA			NA	NA	NA	2.60086	4.13535	2.15469	2.25812	2.37551	2.57523	2.21388	2.6304
17203863	NA	NA			NA	NA	NA	1.81432	2.05916	1.88145	3.69596	2.13272	2.45094	1.84529	2.3521
17203865	NA	NA			NA	NA	NA	3.48678	3.63468	2.83508	3.13443	3.29248	3.71656	3.20894	2.78215
17203867	NA	NA			NA	NA	NA	2.11062	2.54366	1.85445	2.16605	2.36345	1.72866	2.00151	2.16542
17203869	NA	NA			NA	NA	NA	3.41064	3.32138	3.14098	4.99805	4.65919	3.01391	3.24808	3.19892
17203871	NA	NA			NA	NA	NA	2.11303	2.43335	2.17018	2.10785	1.89128	2.59296	2.00491	1.86421
17203873	NA	NA			NA	NA	NA	2.07871	1.96475	4.6194	2.45383	3.58015	2.16754	2.58641	2.47998
17203875	NA	NA			NA	NA	NA	2.13685	2.73172	1.94408	1.762	2.83579	1.67172	2.47001	2.66456
17203877	NA	NA			NA	NA	NA	4.14516	2.39977	2.91303	5.50819	2.54296	2.62165	3.06276	3.66125
17203879	NA	NA			NA	NA	NA	3.38129	3.47321	3.42403	4.04116	3.36603	3.93056	3.46764	3.60151
17203881	NA	NA			NA	NA	NA	3.24794	2.44228	3.87386	3.32292	2.35604	2.92271	1.99792	2.04733
17203883	NA	NA			NA	NA	NA	3.0337	3.72841	4.23136	4.42517	3.51589	3.68399	2.86816	4.39633
17203885	NA	NA			NA	NA	NA	3.29739	3.58393	3.10659	2.22803	2.97416	2.01152	3.63045	4.63679
17203887	NA	NA			NA	NA	NA	2.1073	2.81224	2.32705	3.46105	3.42296	2.39298	2.17472	2.80702
17203889	NA	NA			NA	NA	NA	3.15689	2.06677	3.28518	3.34055	4.00334	2.60243	3.29859	3.1803
17203891	NA	NA			NA	NA	NA	2.97811	3.14974	3.54546	5.44427	3.72038	3.87039	3.34851	2.71778
17203893	NA	NA			NA	NA	NA	2.25805	1.98058	1.89918	1.90263	2.20469	2.29227	2.87637	1.91151
17203895	NA	NA			NA	NA	NA	2.06962	2.17031	2.78052	2.97213	2.73089	3.00857	2.32953	2.68941
17203897	NA	NA			NA	NA	NA	6.77556	5.84407	5.5594	6.71376	6.40289	6.11379	5.88157	6.43013
17203899	NA	NA			NA	NA	NA	3.88697	3.83272	5.17876	4.50727	4.18002	3.60614	4.11686	4.86021
17203901	NA	NA			NA	NA	NA	2.51154	2.17568	2.57604	2.09351	2.25203	3.39508	2.00354	2.28213
17203903	NA	NA			NA	NA	NA	2.57167	3.58512	4.29933	6.00472	3.23462	2.97846	6.26344	3.22128
17203905	NA	NA			NA	NA	NA	5.5176	7.59818	7.88374	7.98848	6.96445	7.52569	7.459	7.55767
17203907	NA	NA			NA	NA	NA	2.17006	2.50455	2.02694	2.4745	2.4714	2.96949	1.93972	2.32036
17203909	NA	NA			NA	NA	NA	6.38552	3.01659	6.10773	6.85667	4.86499	6.31963	6.03837	4.04555
17203913	NA	NA			NA	NA	NA	2.2518	1.90937	2.10726	2.51255	2.28884	3.01395	2.23055	2.66671
17203915	NA	NA			NA	NA	NA	3.84498	3.81828	3.63523	5.18577	3.61697	5.28439	4.22802	5.06367
17203917	NA	NA			NA	NA	NA	1.77623	1.86041	1.83783	2.31987	2.04207	1.85867	1.86746	2.61875
17203919	NA	NA			NA	NA	NA	1.98737	2.1523	2.07998	2.0266	2.17022	2.09527	1.77726	2.03626
17203921	NA	NA			NA	NA	NA	4.71286	2.83164	2.38035	2.52537	3.30412	2.99454	3.25815	2.38801
17203923	NA	NA			NA	NA	NA	3.66196	1.84954	1.82482	1.68644	2.06298	1.89568	2.31674	2.20586
17203925	NA	NA			NA	NA	NA	4.47413	3.61217	3.53531	3.27699	3.26231	3.8697	3.12714	3.53846
17203927	NA	NA			NA	NA	NA	4.16809	2.14002	2.33847	3.26504	2.57642	2.43945	2.28614	2.35541
17203929	NA	NA			NA	NA	NA	3.34096	3.58358	3.07308	3.07698	3.85952	3.05442	2.88945	2.50588
17203931	NA	NA			NA	NA	NA	4.19437	3.69094	4.73456	3.92709	4.16374	4.17799	4.54782	6.3379
17203933	NA	NA			NA	NA	NA	2.26034	1.87197	2.12812	2.16266	2.10368	1.96038	1.95893	2.17298
17203935	NA	NA			NA	NA	NA	3.53618	4.62319	5.27627	4.33891	4.72347	4.26155	3.51597	4.5065
17203937	NA	NA			NA	NA	NA	5.32162	2.45717	2.25034	3.88562	3.07957	3.02329	2.65571	2.71379
17203939	NA	NA			NA	NA	NA	2.02108	2.0591	1.79731	4.1158	2.50983	1.76009	2.0554	1.95328
17203941	NA	NA			NA	NA	NA	2.57108	2.88002	6.53372	6.49355	3.86194	3.74447	4.37111	5.29835
17203943	NA	NA			NA	NA	NA	4.07506	4.39408	4.30491	3.8524	5.23015	2.58159	3.10521	3.37795
17203945	NA	NA			NA	NA	NA	2.54557	3.49711	2.35142	2.20796	2.40669	2.3632	2.78693	2.06489
17203947	NA	NA			NA	NA	NA	2.31133	2.43704	2.01145	3.14564	3.15442	2.72482	4.03936	4.08513
17203949	NA	NA			NA	NA	NA	3.42642	3.18148	2.25685	3.65138	3.16776	2.81063	3.12022	4.36231
17203951	NA	NA			NA	NA	NA	4.48483	5.30653	7.21533	5.75137	4.94519	5.06321	5.78725	5.14579
17203953	NA	NA			NA	NA	NA	3.61551	3.37232	5.90958	5.21029	4.65327	3.55528	3.16976	4.02238
17203955	NA	NA			NA	NA	NA	3.64425	2.24956	4.65803	4.38893	2.99159	2.30246	1.7818	1.91253
17203957	NA	NA			NA	NA	NA	2.58266	2.89018	2.43772	3.39145	2.76201	2.48835	2.97972	3.76517
17203959	NA	NA			NA	NA	NA	2.42227	2.12222	1.78117	2.39472	2.47913	2.722	3.33086	2.83217
17203961	NA	NA			NA	NA	NA	2.63084	3.47969	3.07752	3.85535	5.38726	2.36977	4.42818	2.44329
17203963	NA	NA			NA	NA	NA	2.77063	2.57909	2.72417	2.07502	2.30391	1.92231	2.08548	2.26488
17203965	NA	NA			NA	NA	NA	4.05768	4.56905	6.18409	5.83552	5.2742	5.76245	4.54149	6.70344
17203967	NA	NA			NA	NA	NA	4.8117	4.16942	5.16265	6.45375	5.25049	4.13536	3.44911	7.72385
17203969	NA	NA			NA	NA	NA	3.35681	3.28319	5.58036	5.39097	2.99415	5.56304	5.82297	3.66272
17203971	NA	NA			NA	NA	NA	3.0301	2.80936	2.09255	2.35598	2.52014	2.83097	3.50422	2.13057
17203973	NA	NA			NA	NA	NA	2.20205	2.02166	1.79934	2.53963	2.26123	2.1754	2.72655	1.99438
17203975	NA	NA			NA	NA	NA	2.49185	1.94453	2.17072	2.40204	2.41074	2.74259	2.39045	2.918
17203977	NA	NA			NA	NA	NA	2.59735	2.68983	2.22233	2.57047	2.65472	3.0253	3.94938	5.0202
17203979	NA	NA			NA	NA	NA	3.61811	2.2514	3.2468	3.30209	2.10782	3.01773	2.78475	5.57864
17203981	NA	NA			NA	NA	NA	3.39182	3.27628	4.17797	4.32857	4.62878	3.66005	4.1341	5.08566
17203983	NA	NA			NA	NA	NA	3.87504	2.60252	2.05475	2.09912	3.20531	2.46212	1.76479	1.85895
17203985	NA	NA			NA	NA	NA	3.15726	2.23957	3.18476	3.38011	4.05712	2.58186	2.16844	2.55554
17203987	NA	NA			NA	NA	NA	2.39436	3.19405	2.99604	4.42511	5.9839	2.41135	2.53888	2.20396
17203991	NA	NA			NA	NA	NA	1.87211	1.95807	1.90929	1.865	2.51124	2.09333	2.33052	3.62454
17203993	NA	NA			NA	NA	NA	1.96882	1.99389	1.72939	2.2215	1.85719	2.00847	2.17834	2.44242
17203995	NA	NA			NA	NA	NA	2.55998	3.89942	2.97508	2.43542	2.76213	2.68225	2.51981	2.58457
17203999	NA	NA			NA	NA	NA	6.32036	6.5521	6.97613	6.63298	6.41925	6.54876	7.03186	7.10329
17204001	NA	NA			NA	NA	NA	3.34612	2.90022	2.50933	4.88443	2.44039	2.83609	4.5685	3.59185
17204003	NA	NA			NA	NA	NA	2.39943	2.37149	1.77386	2.37469	1.71713	2.75429	2.31888	2.28575
17204005	NA	NA			NA	NA	NA	2.4338	2.61442	5.28406	2.43115	4.4659	3.01829	5.38142	7.84434
17204007	NA	NA			NA	NA	NA	5.54904	3.06947	4.97668	3.62816	2.21488	3.40007	1.91803	4.673
17204009	NA	NA			NA	NA	NA	8.029	4.68768	6.98696	5.95411	4.26596	4.84097	3.67898	7.42184
17204011	NA	NA			NA	NA	NA	1.92671	1.9396	1.93112	1.80915	1.89265	2.14755	1.91823	2.10244
17204013	NA	NA			NA	NA	NA	2.47788	1.79104	2.20991	2.10169	2.21206	2.53588	2.25647	4.32177
17204015	NA	NA			NA	NA	NA	3.32653	2.23224	1.97375	2.15814	2.34542	2.57632	2.54201	3.15787
17204017	NA	NA			NA	NA	NA	1.88615	2.87036	2.30728	1.83852	2.32264	1.92048	1.96123	2.49678
17204019	NA	NA			NA	NA	NA	2.3381	2.19988	2.51545	2.19129	2.71678	2.68016	2.32348	2.19419
17204021	NA	NA			NA	NA	NA	2.38674	2.29764	2.33214	2.74149	2.10238	2.56379	2.75566	2.94016
17204023	NA	NA			NA	NA	NA	3.50678	3.70817	2.59566	4.50058	3.15201	3.51486	5.11044	2.48392
17204025	NA	NA			NA	NA	NA	1.85601	2.77757	1.76203	5.19422	2.58816	3.00332	3.09938	2.71286
17204027	NA	NA			NA	NA	NA	3.3021	2.61805	2.58885	4.44089	3.39782	2.4902	4.19255	2.85253
17204029	NA	NA			NA	NA	NA	2.57065	1.82691	2.52209	2.31858	4.12996	2.49228	2.04759	2.27661
17204031	NA	NA			NA	NA	NA	4.09278	4.15032	4.09818	5.96286	4.46211	4.55657	4.3418	4.68743
17204033	NA	NA			NA	NA	NA	4.53966	4.55074	5.41584	4.59035	5.19335	4.53779	4.62942	4.57927
17204035	NA	NA			NA	NA	NA	2.53629	2.28363	2.42314	2.97657	2.76517	2.25085	2.50407	1.95423
17204037	NA	NA			NA	NA	NA	2.33376	3.47017	4.35543	4.18905	5.26595	2.89219	3.46827	6.06055
17204039	NA	NA			NA	NA	NA	3.48255	2.37751	3.2713	4.00324	3.77826	2.64781	2.67416	3.01275
17204041	NA	NA			NA	NA	NA	2.78942	4.54559	2.69528	2.49609	4.76949	3.82349	6.79941	2.90184
17204043	NA	NA			NA	NA	NA	2.17536	1.81982	2.17555	2.57505	2.06856	2.30274	2.43766	2.13389
17204045	NA	NA			NA	NA	NA	3.32507	3.02642	4.04176	3.57115	2.32523	3.69504	4.5845	2.71325
17204047	NA	NA			NA	NA	NA	3.814	2.16775	3.58775	2.54019	2.73443	3.00451	5.79977	1.97395
17204049	NA	NA			NA	NA	NA	2.4207	4.26953	3.55254	5.57575	5.41659	4.46194	2.9124	2.88417
17204051	NA	NA			NA	NA	NA	5.38821	3.52956	4.84571	4.57613	5.22865	5.31747	5.00523	4.55808
17204053	NA	NA			NA	NA	NA	5.36742	4.16591	4.50414	3.77868	4.0822	4.14839	3.08811	4.33263
17204055	NA	NA			NA	NA	NA	6.56072	6.20714	6.39508	6.32133	7.32061	6.43242	5.10459	6.56594
17204057	NA	NA			NA	NA	NA	4.89474	4.45622	4.44382	5.36873	5.43029	4.25324	4.22662	4.73086
17204059	NA	NA			NA	NA	NA	6.49627	4.28766	4.23414	4.94258	5.79638	5.05791	5.22571	5.47941
17204061	NA	NA			NA	NA	NA	2.16121	2.56481	2.44721	3.38677	2.94804	2.81944	2.54286	2.68065
17204063	NA	NA			NA	NA	NA	4.56331	4.82994	8.19696	6.75262	6.95963	7.48046	6.06775	6.21237
[truncated: 39,346 more rows]

## Sheet: Figure5-figure supplement 1b - 
Control	Pex2	PEX5l	Hrasls	Ptgis	Mavs	Stard10
BR 1	30.2575	16.4379	32.8078	17.1061	32.3922	10.0331
BR 2	39.8446	13.5461	31.8345	14.5004	37.1006	12.5732
BR 3	43.042	13.2106	24.9608	17.8031	35.1061	11.2936
BR 4	34.0265	13.1833	26.3186	13.2128	32.9407	12.046
Mean	36.7926	14.0945	28.9804	15.6556	34.3849	11.4865
SEM	2.86833	0.785488	1.95867	1.0808	1.07826	0.551029
SD	5.73666	1.57098	3.91734	2.1616	2.15651	1.10206
95% CI +	42.4146	15.634	32.8194	17.7739	36.4983	12.5665
95% CI -	31.1707	12.5549	25.1414	13.5372	32.2715	10.4065
N	4	4	4	4	4	4
Lrp1 cKO^OL
BR 1	26.3989	10.72	21.1208	13.0578	45.3038	16.7589
BR 2	30.113	9.89111	19.0356	12.2432	44.4096	18.4758
BR 3	29.5682	11.8625	21.3212	11.8473	47.6797	14.1889
BR 4	20.0969	12.7888	25.412	13.0007	35.6798	15.5239
Mean	26.5442	11.3156	21.7224	12.5372	43.2682	16.2369
SEM	2.29982	0.635963	1.33401	0.295567	2.62189	0.91231
SD	4.59964	1.27193	2.66801	0.591135	5.24377	1.82462
95% CI +	31.0519	12.5621	24.3371	13.1166	48.4071	18.025
95% CI -	22.0366	10.0691	19.1078	11.9579	38.1293	14.4488
N	4	4	4	4	4	4
p-value (student’s t test)	0.0316794	0.0333107	0.0221483	0.0318694	0.0202339	0.00429633
	*	*	*	*	*	**

## Sheet: Figure5-figure supplement 1d - 
	Control	Lrp1 cKO^OL
BR 1	1	0.545635
BR 1	1	0.733278
BR 1	1	0.327708
Mean	1	0.53554
SEM	0	0.117187
SD	0	0.202973
95% CI +	1	0.765226
95% CI -	1	0.305854
N	3	3
p-value (student’s t test)	0.01663	*
