# Supplementary material for: LRP1 regulates peroxisome biogenesis and cholesterol homeostasis in oligodendrocytes and is required for proper CNS myelin development and repair
Source: eLife. 2017 Dec 18;6:e30498. doi: 10.7554/eLife.30498 (PMC5752207; doi:10.7554/eLife.30498)
Supplement: Figure 6—source data 1. [file elife-30498-fig6-data1.xls]

## Sheet: Figure 6d - Table 1
	Control		Lrp1 cKO^OL
	+v	+pio	+v	+pio
BR 1	1	1.43984	0.758738	0.609054
BR 2	1	1.34951	0.572679	0.819005
BR 3	1	1.37415	0.541039	0.723783
BR 4	1	1.22676	0.561803	0.968839
BR 5	1	1.19889
BR 6	1	1.22235
Mean	1	1.30192	0.608565	0.78017
SEM	0	0.0404555	0.0504861	0.0761383
SD	0	0.0990953	0.100972	0.152277
95% CI +	1	1.38121	0.707517	0.929401
95% CI -	1	1.22262	0.509612	0.630939
N	6	6	4	4
2-WAY ANOVA	p<0.05
	v vs pio	control vs KO	v vs pio	control vs KO+pio
p-value (post hoc)	2.15261e-05	9.81374e-06	0.109393	0.00647466
	***	***		**
ANOVA Model
Response ~ Treatment_A * Treatment_B
means	0.78	0.522	-0.172	-0.13
ANOVA Statistics
	Df	Sum Sq	Mean Sq	F value	Pr(>F)
	1
Treatment_A	1	1.001	1.001	107.276	0
Treatment_B	1	0.312	0.312	33.445	0
Treatment_A:Treatment_B	1	0.02	0.02	2.185	0.159
Residuals	16	0.149	0.009

## Sheet: Figure 6g - Table 1
	Control		Lrp1 cKO^OL			Control		Lrp1 cKO^OL
	+v	+pio	+v	+pio		+v	+pio	+v	+pio
RB 1	1144.91	1001.07	200.063	229.436	Mean	6247.93	6258.06	3324.69	3397.68
RB 2	1194.71	1222.31	373.779	402.521	SEM	254.887	260.956	308.712	194.184
RB 3	1690.77	1226.22	474.882	497.573	SD	2697.47	3501.09	2391.27	2036.62
RB 4	1810.4	1245.64	660.574	501.481	95% CI +	6747.5	6769.53	3929.76	3778.28
RB 5	1959.53	1257.23	683.769	634.604	95% CI -	5748.35	5746.59	2719.61	3017.08
RB 6	1978.82	1314.09	748.44	753.104	N	112	180	60	110
RB 7	2215.32	1318.88	772.77	896.943	2-WAY ANOVA	p<0.05
RB 8	2217.59	1597.73	1016.7	929.341		v vs pio	control vs KO	v vs pio	control vs KO+pio
RB 9	2569.93	1644.25	1180.33	995.651	p-value (post hoc)	0.979138	4.52792e-11	0.834078	2.51224e-16
RB 10	2878.79	1796.66	1187.9	1004.1			***		***
RB 11	3069.27	2022.94	1223.95	1081.5
RB 12	3139.62	2042.86	1274.63	1152.98
RB 13	3151.47	2108.16	1283.83	1154.62
RB 14	3180.84	2412.48	1337.79	1178.44
RB 15	3343.46	2450.93	1354.3	1258.62
RB 16	3464.99	2451.43	1449.73	1308.54
RB 17	3470.41	2483.33	1583.86	1474.19
RB 18	3614.88	2593.51	1602.27	1524.49
RB 19	3637.06	2727.64	1726.57	1529.78
RB 20	3769.81	2759.41	1764.01	1556.89
RB 21	3882	2783.11	1845.07	1668.2
RB 22	3929.78	2784.24	1900.41	1697.83
RB 23	4011.85	2862.28	1969.49	1719.63
RB 24	4036.43	2879.92	1980.21	1731.48
RB 25	4038.07	2976.49	2162.62	1767.79
RB 26	4113.33	3001.83	2174.35	1784.05
RB 27	4326.25	3031.07	2176.24	1791.62
RB 28	4328.9	3063.35	2399.5	1824.27
RB 29	4344.28	3128.14	2467.19	1831.2
RB 30	4354.74	3177.31	2735.2	1838.39
RB 31	4405.17	3228.49	2904	1856.67
RB 32	4578.25	3275.39	2940.94	1961.42
RB 33	4594.64	3287.11	2999.81	2017.52
RB 34	4656.04	3359.22	3131.93	2022.57
RB 35	4683.14	3370.06	3225.34	2037.95
RB 36	4705.7	3400.06	3300.72	2101.1
RB 37	4720.33	3404.85	3315.35	2110.05
RB 38	4732.93	3427.42	3757.33	2142.2
RB 39	4793.07	3602.9	3889.06	2302.05
RB 40	4829.88	3852.76	3967.98	2366.47
RB 41	5077.21	3916.42	4096.06	2366.59
RB 42	5120.45	3960.79	4296.63	2425.09
RB 43	5130.92	4018.03	4442.23	2436.94
RB 44	5201.64	4037.57	4671.54	2436.94
RB 45	5305.77	4050.3	4675.2	2462.4
RB 46	5416.83	4130.6	4880.93	2500.98
RB 47	5527.64	4136.15	4981.78	2563.13
RB 48	5528.52	4261.71	5468.26	2586.2
RB 49	5628.49	4308.6	5520.96	2616.96
RB 50	5633.41	4313.52	5557.52	2652.63
RB 51	5731.11	4341	5639.58	2736.72
RB 52	5750.52	4383.23	5701.86	2762.43
RB 53	5820.86	4430.63	5876.96	2798.36
RB 54	5853.14	4467.44	6077.66	2814.75
RB 55	5948.82	4477.28	6742.01	2875.76
RB 56	6061.77	4487.36	7771.32	2894.17
RB 57	6097.7	4520.39	7867	2994.89
RB 58	6147.62	4640.91	8104.88	3130.29
RB 59	6197.16	4644.31	11408.5	3131.17
RB 60	6242.55	4665.36	8557.45	3204.03
RB 61	6243.93	4697.51		3234.79
RB 62	6383.36	4712.13		3290.01
RB 63	6457.74	4722.6		3341.07
RB 64	6577.75	4742.14		3449.35
RB 65	6623.01	4772.27		3496.12
RB 66	6672.05	4776.8		3497.13
RB 67	6679.61	4779.45		3688.87
RB 68	6850.68	4821.81		3736.91
RB 69	6901.99	4854.84		3772.71
RB 70	6904	4884.84		3786.45
RB 71	6995.4	4926.69		3880.49
RB 72	7048.47	4939.17		4115.22
RB 73	7073.81	4946.11		4138.17
RB 74	7342.83	4951.53		4159.97
RB 75	7393.26	4983.17		4351.34
RB 76	7460.7	5056.92		4511.94
RB 77	7561.93	5102.93		4514.72
RB 78	7636.68	5114.78		4546.99
RB 79	7705.64	5119.82		4560.73
RB 80	7717.24	5126.88		4626.03
RB 81	7891.33	5139.49		4641.29
RB 82	7939.62	5207.56		4677.59
RB 83	7952.73	5261.52		4689.44
RB 84	8037.06	5273.12		4782.35
RB 85	8104.63	5273.24		4802.77
RB 86	8448.16	5345.35		4832.9
RB 87	8466.94	5419.1		4857.61
RB 88	8500.72	5565.08		4906.02
RB 89	8559.6	5565.21		5191.68
RB 90	8656.92	5574.91		5198.11
RB 91	8690.07	5623.32		5198.36
RB 92	8703.31	5633.79		5257.36
RB 93	8745.41	5692.91		5460.83
RB 94	8807.44	5705.64		5503.69
RB 95	8880.18	5739.55		5510.37
RB 96	8923.92	5832.34		5574.41
RB 97	8924.3	5853.01		5711.69
RB 98	9123.73	5891.21		5884.4
RB 99	9131.17	5942.01		6063.03
RB 100	9213.24	5963.19		6125.81
RB 101	9233.79	6050.05		6499.46
RB 102	9375.23	6088.37		6544.22
RB 103	9544.66	6139.17		7042.8
RB 104	9664.04	6164.77		7055.53
RB 105	9881	6209.52		7068.64
RB 106	10157.2	6224.9		7588.53
RB 107	10294.1	6227.54		8116.48
RB 108	10537.2	6445.76		8336.59
RB 109	10920.8	6465.3		8908.16
RB 110	13432.3	6487.99		9987.9
RB 111	13525.2	6507.91
RB 112	16282.3	6541.82
RB 113		6551.28
RB 114		6561.36
RB 115		6594.52
RB 116		6802.52
RB 117		6913.71
RB 118		6923.54
RB 119		6932.87
RB 120		6936.15
RB 121		6950.52
RB 122		6953.8
RB 123		7035.61
RB 124		7041.03
RB 125		7140.37
RB 126		7189.66
RB 127		7211.85
RB 128		7216.01
RB 129		7301.23
RB 130		7315.22
RB 131		7462.59
RB 132		7488.69
RB 133		7494.11
RB 134		7798.17
RB 135		7800.32
RB 136		7869.78
RB 137		7881.25
RB 138		8068.96
RB 139		8107.91
RB 140		8135.01
RB 141		8194.39
RB 142		8434.79
RB 143		8443.87
RB 144		8448.41
RB 145		8475.13
RB 146		8559.34
RB 147		8649.98
RB 148		8652.88
RB 149		8890.64
RB 150		8940.43
RB 151		8948.63
RB 152		8968.17
RB 153		9115.41
RB 154		9117.18
RB 155		9123.35
RB 156		9161.55
RB 157		9172.01
RB 158		9277.66
RB 159		9381.53
RB 160		9789.85
RB 161		10066.4
RB 162		10295
RB 163		10401.3
RB 164		10541.8
RB 165		10663
RB 166		10803.9
RB 167		11286.4
RB 168		11296.2
RB 169		11330.2
RB 170		12036.8
RB 171		12808.6
RB 172		13239.3
RB 173		14372.5
RB 174		14542.8
RB 175		15367.3
RB 176		16206.9
RB 177		16933.4
RB 178		18241.3
RB 179		19234.3
RB 180		22508.9
RB 181
RB 182

## Sheet: Figure 6h - Table 1
	Control		Lrp1 cKO^OL			Control		Lrp1 cKO^OL
	+v	+pio	+v	+pio		+v	+pio	+v	+pio
RB 1	288	369	346	258	Mean	511.732	497.3	306.717	342.2
RB 2	350	391	221	300	SEM	13.5358	11.0761	12.995	12.083
RB 3	370	255	329	281	SD	143.249	148.602	100.659	126.728
RB 4	374	280	219	194	95% CI +	538.262	519.009	332.187	365.883
RB 5	543	287	254	172	95% CI -	485.202	475.591	281.246	318.517
RB 6	585	321	191	210	N	112	180	60	110
RB 7	230	274	223	217	2-WAY ANOVA	p<0.05
RB 8	480	221	178	272		v vs pio	control vs KO	v vs pio	control vs KO+pio
RB 9	457	416	318	232	p-value (post hoc)	0.413956	2.11258e-18	0.0632204	1.1569e-17
RB 10	311	406	220	281			***		***
RB 11	495	281	192	274
RB 12	158	268	200	174
RB 13	384	439	268	300
RB 14	517	457	276	215
RB 15	655	394	175	202
RB 16	387	491	289	200
RB 17	365	432	323	418
RB 18	490	202	261	189
RB 19	257	546	235	181
RB 20	488	560	276	357
RB 21	537	379	275	378
RB 22	668	467	191	285
RB 23	240	459	186	211
RB 24	686	320	229	202
RB 25	314	429	244	380
RB 26	371	322	352	184
RB 27	422	432	203	286
RB 28	448	266	328	436
RB 29	318	517	182	250
RB 30	446	304	302	368
RB 31	510	452	357	301
RB 32	685	200	364	172
RB 33	329	442	368	243
RB 34	430	502	303	212
RB 35	574	348	212	179
RB 36	507	586	290	243
RB 37	313	541	282	371
RB 38	239	523	266	274
RB 39	316	472	324	338
RB 40	476	275	211	302
RB 41	309	367	263	471
RB 42	647	613	272	606
RB 43	418	860	346	218
RB 44	389	449	416	707
RB 45	463	378	265	192
RB 46	510	418	344	246
RB 47	507	361	505	362
RB 48	459	448	248	240
RB 49	316	384	451	236
RB 50	600	722	437	218
RB 51	579	564	326	642
RB 52	355	345	328	326
RB 53	472	296	539	287
RB 54	674	411	302	290
RB 55	716	430	470	224
RB 56	530	330	471	277
RB 57	470	348	483	163
RB 58	536	426	498	209
RB 59	493	455	629	362
RB 60	668	584	347	324
RB 61	499	371		326
RB 62	295	526		287
RB 63	456	538		421
RB 64	746	306		403
RB 65	734	527		309
RB 66	548	447		307
RB 67	505	604		200
RB 68	478	582		433
RB 69	652	337		383
RB 70	562	434		221
RB 71	430	533		369
RB 72	803	469		428
RB 73	509	399		273
RB 74	509	591		345
RB 75	576	457		301
RB 76	580	411		230
RB 77	644	443		442
RB 78	509	430		364
RB 79	697	380		462
RB 80	361	389		505
RB 81	372	464		219
RB 82	680	622		354
RB 83	598	479		401
RB 84	564	489		394
RB 85	697	535		394
RB 86	754	408		352
RB 87	576	638		514
RB 88	564	480		443
RB 89	458	409		306
RB 90	552	603		699
RB 91	467	606		410
RB 92	409	445		411
RB 93	638	275		585
RB 94	426	534		322
RB 95	532	439		490
RB 96	816	459		446
RB 97	815	315		403
RB 98	613	495		471
RB 99	552	441		318
RB 100	752	660		444
RB 101	339	542		408
RB 102	483	747		384
RB 103	619	450		441
RB 104	556	650		650
RB 105	646	272		489
RB 106	695	401		558
RB 107	598	392		593
RB 108	678	460		501
RB 109	723	481		460
RB 110	690	475		631
RB 111	604	629
RB 112	631	435
RB 113		664
RB 114		757
RB 115		721
RB 116		435
RB 117		419
RB 118		440
RB 119		646
RB 120		494
RB 121		615
RB 122		640
RB 123		423
RB 124		425
RB 125		455
RB 126		421
RB 127		425
RB 128		327
RB 129		830
RB 130		246
RB 131		523
RB 132		627
RB 133		735
RB 134		593
RB 135		547
RB 136		639
RB 137		575
RB 138		674
RB 139		563
RB 140		556
RB 141		629
RB 142		383
RB 143		611
RB 144		745
RB 145		528
RB 146		767
RB 147		480
RB 148		469
RB 149		538
RB 150		612
RB 151		695
RB 152		564
RB 153		715
RB 154		539
RB 155		398
RB 156		485
RB 157		600
RB 158		669
RB 159		645
RB 160		532
RB 161		440
RB 162		492
RB 163		606
RB 164		506
RB 165		803
RB 166		327
RB 167		469
RB 168		552
RB 169		480
RB 170		667
RB 171		727
RB 172		709
RB 173		486
RB 174		789
RB 175		787
RB 176		838
RB 177		960
RB 178		870
RB 179		419
RB 180		949
RB 181
RB 182

## Sheet: Figure 6i - Table 1
	Control		Lrp1 cKO^OL			Control		Lrp1 cKO^OL
	+v	+pio	+v	+pio		+v	+pio	+v	+pio
RB 1	5897894	3291788	804730	952675	Mean	9.69759e+07	9.68923e+07	3.62781e+07	3.37961e+07
RB 2	4168473	4958597	1198665	2009156	SEM	7.78294e+06	1.13625e+07	5.41269e+06	3.59907e+06
RB 3	12869594	4909404	2529625	1870628	SD	8.23669e+07	1.52444e+08	4.19265e+07	3.77473e+07
RB 4	8091736	5013660	2716413	2379868	95% CI +	1.1223e+08	1.19163e+08	4.6887e+07	4.08503e+07
RB 5	7135394	4784966	2305460	2221565	95% CI -	8.17213e+07	7.46218e+07	2.56693e+07	2.67419e+07
RB 6	9246860	5280267	3050358	2358235	N	112	180	60	110
RB 7	9449025	4975397	2833033	5774772	2-WAY ANOVA	p<0.05
RB 8	12858872	10567052	4621022	3740932		v vs pio	control vs KO	v vs pio	control vs KO+pio
RB 9	19080737	6332489	5518516	4121804	p-value (post hoc)	0.995745	2.88684e-07	0.694186	4.47971e-12
RB 10	22190778	6682275	4543650	3711808			***		***
RB 11	17667926	12675088	4572872	4132434
RB 12	14406782	10109639	4353833	2474414
RB 13	18931365	8669097	4927943	4321575
RB 14	15214751	10074680	6243970	2043766
RB 15	12091748	12625035	6006207	3693941
RB 16	17068516	16764525	6109418	6892383
RB 17	17542141	9277665	6369831	6881511
RB 18	13260409	17596282	6485317	5403655
RB 19	73915932	10062369	7509845	8942642
RB 20	22134677	12987288	8723567	6141739
RB 21	36804418	13588452	13632635	5899159
RB 22	32226277	14403925	8179115	12648813
RB 23	26830987	16548346	9898698	9907233
RB 24	21148831	14652490	8214850	10459665
RB 25	28929756	16303403	9962627	7888062
RB 26	24550800	15257791	13205379	15463817
RB 27	27704627	15080905	16535525	2822103
RB 28	67597153	18176571	21414904	13584990
RB 29	34756597	15150040	12493112	6365585
RB 30	36465158	15602922	85014966	9368891
RB 31	55519690	19905752	15286418	6632354
RB 32	26986652	28228158	26414498	7409043
RB 33	100718577	20025687	14852784	8668966
RB 34	81066565	14065620	41400127	5375875
RB 35	43187563	18077473	30854918	11806047
RB 36	82716751	14689267	57514616	3758128
RB 37	76100095	17337735	29668381	12538527
RB 38	30931516	18874671	32967132	15315801
RB 39	29936058	31720510	25755850	10403995
RB 40	64787291	54300371	42069500	10954933
RB 41	92862680	31164284	38321895	13497893
RB 42	37261478	21226341	26282937	10850464
RB 43	36549455	20201575	48660277	16182912
RB 44	111751955	25214303	29438895	12293177
RB 45	45873542	45697002	45161448	32509020
RB 46	21524018	37699668	52397382	21306263
RB 47	33019412	115386820	30401763	28907069
RB 48	94488745	41174869	42140954	29352869
RB 49	90540947	26571528	173386275	15489625
RB 50	54166042	48360750	138218001	19406501
RB 51	53142695	24752677	57799662	15281516
RB 52	54714849	18567406	121196653	12446404
RB 53	34219857	21544176	92640512	16079813
RB 54	52455590	26238292	28806649	16056923
RB 55	47779531	21161792	72701441	16654038
RB 56	108671484	34683750	114880620	18976726
RB 57	82982819	42459195	89632489	8403047
RB 58	46176863	32874044	140962384	23389270
RB 59	135479756	86510051	102827980	27839515
RB 60	33762030	44107385	124069684	22497683
RB 61	47184625	30175433		18246483
RB 62	193937862	26809542		17289890
RB 63	114931219	48637641		22391159
RB 64	132766865	52837939		21724315
RB 65	74334154	28498653		20743344
RB 66	56416288	72559699		27762963
RB 67	178537792	33202956		32843031
RB 68	157369041	34455379		57786922
RB 69	47377630	32291099		22423345
RB 70	54999122	36300386		21473915
RB 71	80696715	27561122		32381664
RB 72	45693466	40621661		25473027
RB 73	135253292	102853437		28298937
RB 74	208175899	72894900		46744222
RB 75	131834470	71374575		73193451
RB 76	117704797	62490703		38398584
RB 77	241985470	26724524		24156412
RB 78	143902789	57837582		39112949
RB 79	94333738	43255330		49925965
RB 80	220816358	56350531		64524576
RB 81	117732975	55506520		9891559
RB 82	257982151	41312691		60854023
RB 83	278429207	42918891		29984479
RB 84	165936208	71905095		48263912
RB 85	145056124	52503623		30795522
RB 86	167916989	141469714		38841050
RB 87	169361894	50697503		31318732
RB 88	191289007	50234001		34919507
RB 89	78712073	46591230		52621956
RB 90	179580615	25257088		67920743
RB 91	226118550	89131313		41982064
RB 92	196676527	74924410		47861986
RB 93	84696774	108539018		59001463
RB 94	283853225	41433657		112432909
RB 95	184525025	32114622		63405403
RB 96	72596164	59777224		144264501
RB 97	252094494	70981765		95396985
RB 98	110575058	76943346		51003343
RB 99	245880518	50207771		129842083
RB 100	152411611	42754160		50424422
RB 101	165885668	130099726		109819403
RB 102	99836822	41200127		155206890
RB 103	113433892	45406791		128017357
RB 104	209201932	119862888		84046697
RB 105	51418523	83705104		101687629
RB 106	175947467	50970544		139280356
RB 107	162494741	290512593		119873805
RB 108	439287742	48242986		77136259
RB 109	184745816	54573872		123494522
RB 110	153752610	61438378		148326099
RB 111	269308461	52412004
RB 112	266693293	70646273
RB 113		53066092
RB 114		109321715
RB 115		43935142
RB 116		95697789
RB 117		79038044
RB 118		52416419
RB 119		72126884
RB 120		107924872
RB 121		67740278
RB 122		51193428
RB 123		44497094
RB 124		91766563
RB 125		49377935
RB 126		35159650
RB 127		144803024
RB 128		75095252
RB 129		44648918
RB 130		383767516
RB 131		72624183
RB 132		83740685
RB 133		61208717
RB 134		218721534
RB 135		71955764
RB 136		122127979
RB 137		47966726
RB 138		119453749
RB 139		235033969
RB 140		83076349
RB 141		81973568
RB 142		240426284
RB 143		255113973
RB 144		77623446
RB 145		78713952
RB 146		64669719
RB 147		106673321
RB 148		77792579
RB 149		270049039
RB 150		73002104
RB 151		268307760
RB 152		59453690
RB 153		163705014
RB 154		80323693
RB 155		57634005
RB 156		122933307
RB 157		78789123
RB 158		126827922
RB 159		65785800
RB 160		76873152
RB 161		269106048
RB 162		246490944
RB 163		125359222
RB 164		339713671
RB 165		68009609
RB 166		297185554
RB 167		215291296
RB 168		272179694
RB 169		168266060
RB 170		312145809
RB 171		591009549
RB 172		293226852
RB 173		128214691
RB 174		183395531
RB 175		267675932
RB 176		249428164
RB 177		797744007
RB 178		932880513
RB 179		879651801
RB 180		1092241897
RB 181
RB 182

## Sheet: Figure 6j - Table 1
	Control		Lrp1 cKO^OL
distance (µm)	+v	+pio	+v	+pio
0	0	0	0	0
1	1.34513	1.61062	1.44444	1.68182
2	4.61947	4.86726	4.55556	4.89091
3	8.47788	8.37168	8.25397	8.55455
4	12.7168	12.5841	12.8413	12.9818
5	18.292	17.8319	17.7937	19.2091
6	23.5929	24.6726	23.4762	24.1364
7	26.7788	27.0619	23.8889	26.3
8	25.4248	27.2832	21.4444	23.8909
9	21.9027	23.4336	16.2063	19.0727
10	18.4159	19.0708	11.4444	14.3182
11	14.7876	14.6903	8.38095	10.8455
12	12.6726	13.2035	7.4127	9.52727
13	11.646	11.5133	6.65079	8.30909
14	10.9292	11.177	6.34921	7.96364
15	10.0531	10.3805	6.68254	7.14545
16	10.2478	9.48673	6.42857	6.78182
17	9.23009	9.17699	5.93651	7.05455
18	9.88496	9.53982	6.30159	6.57273
19	9.9646	8.84071	5.95238	6.07273
20	9.0885	8.50442	5.63492	5.7
21	9.38053	8.73451	5.38095	5.26364
22	8.88496	8.46018	5.15873	5.42727
23	9.0354	8.40708	5.33333	5.25455
24	8.88496	7.87611	5.66667	5.22727
25	8.9115	7.33628	5.14286	4.86364
>25	199.159	174.239	87.778	90.873

## Sheet: Figure 6k - Table 1
	Mean				SD				SEM				N				95% CI+				95% CI-				p-value (post hoc)
	Control		Lrp1 cKO^OL		Control		Lrp1 cKO^OL		Control		Lrp1 cKO^OL		Control		Lrp1 cKO^OL		Control		Lrp1 cKO^OL		Control		Lrp1 cKO^OL
distance (µm)	+v	+pio	+v	+pio	+v	+pio	+v	+pio	+v	+pio	+v	+pio	+v	+pio	+v	+pio	+v	+pio	+v	+pio	+v	+pio	+v	+pio	Control vs control+Pio	Control vs KO	KO vs KO+pio	control vs KO+pio	KO vs KO+pio
6	23.5929	24.6726	23.4762	24.1364	6.09543	6.60624	6.47042	6.69859	0.57341	0.582005	0.815197	0.66767	113	183	63	110	24.7168	25.8133	25.074	25.445	22.469	23.5318	21.8784	22.8277	0.387834	0.905307	0.528574	0.526768
7	26.7788	27.0619	23.8889	26.3	8.25025	8.14791	7.46413	7.89675	0.776119	0.757331	0.940392	0.781149	113	183	63	110	28.3	28.5463	25.7321	27.8311	25.2576	25.5776	22.0457	24.7689	0.993388	0.0224353	0.050347	0.658565	*
8	25.4248	27.2832	21.4444	23.8909	8.40047	8.59588	7.34359	7.85575	0.79025	0.837754	0.925205	0.771052	113	183	63	110	26.9737	28.9252	23.2578	25.4022	23.8759	25.6412	19.631	22.3796	0.0786502	0.0019306	0.0451841	0.160691	*
9	21.9027	23.4336	16.2063	19.0727	8.62406	8.40719	7.7899	7.74088	0.811283	0.817565	0.981435	0.74968	113	183	63	110	23.4928	25.0361	18.13	20.5421	20.3125	21.8312	14.2827	17.6034	0.290583	2.355e-05	0.0205319	0.0106325	*
10	18.4159	19.0708	11.4444	14.3182	8.13911	7.76846	5.97786	7.25794	0.765663	0.724338	0.753139	0.696343	113	183	63	110	19.9166	20.4905	12.9206	15.683	16.9152	17.6511	9.96829	12.9533	0.686916	1e-08	0.00840594	9.938e-05	**
11	14.7876	14.6903	8.38095	10.8455	6.34774	6.17489	3.91205	5.71845	0.597145	0.578903	0.492872	0.547561	113	183	63	110	15.958	15.8249	9.34698	11.9187	13.6172	13.5556	7.41492	9.77223	0.665525	1.15e-11	0.00277108	2.14e-06	**
12	12.6726	13.2035	7.4127	9.52727	5.44197	5.87275	4.00256	5.18592	0.511938	0.579388	0.504275	0.495874	113	183	63	110	13.676	14.3391	8.40108	10.4992	11.6692	12.0679	6.42432	8.55536	0.743767	0	0.00580751	1.572e-05	**
13	11.646	11.5133	6.65079	8.30909	4.92066	5.48477	3.46949	5.1576	0.462896	0.535372	0.437115	0.491549	113	183	63	110	12.5533	12.5626	7.50754	9.27253	10.7387	10.4639	5.79405	7.34566	0.461337	2.63e-11	0.0242681	1.51e-06	*
14	10.9292	11.177	6.34921	7.96364	4.99592	5.08505	3.37524	4.57943	0.469977	0.50943	0.42524	0.436892	113	183	63	110	11.8504	12.1755	7.18268	8.81994	10.008	10.1785	5.51574	7.10733	0.821008	0	0.0155957	6.59e-06	*
15	10.0531	10.3805	6.68254	7.14545	4.62879	5.25079	3.55067	4.37221	0.43544	0.49351	0.447343	0.416405	113	183	63	110	10.9066	11.3478	7.55933	7.96161	9.19963	9.41325	5.80575	6.3293	0.565435	1.31e-06	0.475127	2.67e-06
Control
distance (µm)	BR 1	BR 2	BR 3	BR 4	BR 5	BR 6	BR 7	BR 8	BR 9	BR 10	BR 11	BR 12	BR 13	BR 14	BR 15	BR 16	BR 17	BR 18	BR 19	BR 20	BR 21	BR 22	BR 23	BR 24	BR 25	BR 26	BR 27	BR 28	BR 29	BR 30	BR 31	BR 32	BR 33	BR 34	BR 35	BR 36	BR 37	BR 38	BR 39	BR 40	BR 41	BR 42	BR 43	BR 44	BR 45	BR 46	BR 47	BR 48	BR 49
25	10	12	8	7	16	10	13	4	12	5	7	3	16	4	10	9	3	7	7	7	6	14	13	10	9	11	9	8	18	7	16	11	12	2	14	0	9	7	6	5	12	9	2	13	3	5	8	7	15
24	17	1	9	4	23	7	13	12	5	7	3	6	13	9	9	11	4	10	14	2	9	18	8	8	7	9	12	14	6	12	22	9	11	6	16	6	9	5	4	7	16	3	9	9	11	3	8	5	12
23	15	7	6	10	18	13	11	7	4	10	9	4	16	9	7	11	4	7	10	5	11	8	17	6	7	9	10	8	14	14	15	20	10	3	10	2	12	9	4	6	13	9	8	10	10	4	6	6	14
22	12	10	15	6	18	9	11	5	3	1	9	1	9	6	9	11	3	8	17	3	9	7	12	13	5	11	11	9	19	17	5	11	6	4	9	2	13	6	7	9	18	10	4	3	7	8	16	5	9
21	15	8	5	8	25	7	4	7	1	6	7	5	15	10	16	13	2	8	12	2	5	8	10	11	12	12	7	7	14	12	13	19	13	6	11	5	8	7	5	8	9	9	6	4	9	6	10	4	13
20	20	9	9	6	22	6	9	8	2	8	8	4	17	4	10	11	6	7	10	7	8	15	12	7	4	12	9	7	19	15	14	17	11	4	11	1	12	5	9	11	10	7	5	5	6	7	12	3	10
19	13	8	10	10	21	13	14	13	3	7	4	9	10	7	9	9	2	7	14	5	10	11	9	8	10	12	8	6	19	12	13	17	12	3	14	2	15	4	5	11	17	4	8	3	7	12	18	9	18
18	14	9	9	7	16	5	16	14	4	3	13	6	9	3	12	12	6	9	13	4	7	10	14	12	9	7	8	8	14	10	15	22	9	5	14	6	10	7	7	9	10	11	10	6	7	10	12	5	10
17	12	10	9	5	22	6	8	10	8	6	4	6	13	8	9	6	4	2	13	1	12	6	12	11	10	9	10	12	13	8	11	14	10	3	11	0	10	9	8	8	15	9	7	9	11	7	10	10	5
16	12	9	8	12	25	6	12	15	5	5	4	7	12	7	9	14	6	5	12	3	10	16	16	14	8	12	14	13	16	15	17	14	8	8	17	4	10	7	4	12	5	17	16	3	11	7	14	10	17
15	14	10	9	5	23	6	13	11	7	11	7	5	13	5	13	8	7	8	13	1	11	14	20	8	11	14	14	14	16	15	14	11	11	8	18	4	8	20	7	11	13	8	11	13	8	7	20	8	10
14	15	13	7	8	28	9	13	20	8	5	11	6	17	9	8	10	8	7	11	3	6	15	16	9	9	17	19	12	15	15	25	9	10	7	15	3	7	15	6	12	8	12	14	7	5	8	14	2	15
13	14	22	11	7	20	2	5	17	5	5	12	6	16	6	13	9	7	12	26	9	11	10	14	10	10	23	20	15	15	18	23	13	10	6	11	9	14	27	8	8	14	22	12	8	11	6	15	9	16
12	12	30	7	7	13	4	12	20	13	15	14	6	17	18	12	6	11	14	21	5	8	15	11	10	5	25	15	16	16	18	22	9	13	9	10	15	12	16	10	13	14	15	13	13	14	9	13	6	12
11	19	28	8	8	21	8	11	16	22	18	30	9	21	26	14	13	17	23	32	8	8	18	9	15	12	22	16	20	17	24	28	13	18	6	17	7	15	9	18	14	9	21	11	23	13	16	14	10	14
10	27	31	11	15	13	15	11	15	23	31	34	23	20	36	17	17	36	29	35	7	17	25	17	20	17	23	26	24	24	18	43	15	17	10	16	12	22	10	17	16	13	16	21	27	18	9	5	14	16
9	24	27	13	20	18	20	8	22	42	35	52	19	22	36	20	23	29	36	27	11	16	22	25	33	20	32	29	28	31	38	37	16	21	10	13	14	15	12	24	16	23	22	27	38	17	26	13	18	16
8	24	31	27	33	23	28	6	18	39	30	47	32	31	39	34	25	40	40	33	11	20	27	28	39	24	29	28	34	25	29	37	20	22	22	27	19	14	11	30	22	27	25	36	28	32	40	9	31	31
7	26	22	27	45	17	32	13	18	27	26	28	30	33	33	38	28	30	49	19	13	13	30	29	30	18	30	37	23	37	27	37	11	30	20	20	20	19	13	32	27	40	26	39	29	35	37	9	25	38
6	18	19	23	40	13	26	10	18	23	22	20	23	32	25	23	39	19	25	10	20	17	19	23	35	25	25	32	26	32	17	25	10	21	29	27	26	22	23	24	31	21	28	28	23	30	23	16	29	24
5	13	23	22	30	17	19	17	15	18	20	19	26	28	8	17	23	16	32	15	18	22	22	20	18	17	15	28	14	20	12	21	9	21	27	15	13	14	22	14	14	13	18	17	12	20	9	11	20	17
4	9	11	12	16	6	15	21	10	14	8	11	23	12	14	13	14	13	27	4	13	14	11	10	13	7	13	12	6	8	3	18	11	11	15	14	17	12	18	14	14	7	9	13	13	11	9	11	17	8
3	2	12	17	15	5	9	10	4	14	7	11	11	12	5	9	11	15	14	7	11	9	3	9	10	4	4	10	18	6	1	9	5	8	4	8	7	7	10	9	7	11	5	8	7	10	11	5	10	10
2	3	8	6	8	3	2	4	0	4	4	5	10	5	7	3	8	2	8	3	6	3	4	2	4	5	6	5	6	4	3	7	3	3	1	4	4	5	4	5	3	2	5	1	6	6	6	2	3	3
1	2	0	2	3	2	1	2	1	0	3	0	2	1	1	0	3	3	4	0	1	2	2	1	2	1	0	1	3	1	1	2	1	2	1	3	2	1	1	1	2	2	1	1	2	3	3	1	2	0
0
Control+pio
distance (µm)
25	1	7	8	2	8	4	14	14	5	11	12	10	9	7	7	14	8	14	7	12	13	16	7	11	7	9	4	6	10	8	4	3	3	7	14	6	7	13	4	13	4	9	8	3	5	7	7	4	10
24	2	7	12	7	8	7	10	11	7	11	10	9	6	3	18	5	10	10	15	8	9	12	15	7	5	7	4	1	13	9	7	9	10	9	4	7	7	8	2	12	5	9	7	6	3	9	6	6	10
23	4	18	7	6	12	8	15	8	11	9	8	15	7	10	9	9	10	12	8	6	14	9	16	8	13	5	4	6	8	11	9	14	3	7	8	7	12	9	5	11	14	14	11	5	6	7	4	7	13
22	3	19	11	3	10	10	8	8	9	8	11	14	3	11	10	10	9	15	10	8	5	16	17	8	11	8	2	9	8	12	9	10	7	8	13	9	8	11	8	11	12	13	4	4	6	11	4	4	11
21	5	14	8	5	9	9	9	9	5	11	3	12	7	7	10	7	9	15	9	4	11	17	10	5	18	5	6	9	8	11	6	7	5	6	11	5	6	7	3	15	9	15	9	7	5	6	6	7	12
20	4	16	9	6	11	8	19	13	11	7	14	16	7	11	12	6	10	12	5	7	10	12	9	13	12	6	4	9	12	7	9	8	4	11	8	14	9	7	6	17	7	11	10	8	10	9	9	6	16
19	1	14	13	8	13	9	16	9	11	7	14	13	6	10	10	10	11	12	8	7	7	16	21	9	14	6	3	4	8	6	13	10	3	7	10	12	9	9	5	16	8	11	7	5	10	5	11	1	21
18	0	23	14	6	13	3	18	7	8	7	16	5	5	13	7	8	5	16	10	7	14	12	16	8	11	6	6	11	9	8	9	13	2	7	11	16	13	7	6	19	8	11	5	1	9	11	8	6	12
17	4	17	12	5	15	7	13	10	15	3	8	9	9	8	9	10	10	16	8	9	13	13	16	9	20	8	3	8	7	5	12	15	4	9	9	10	20	11	5	10	16	11	7	4	14	21	9	5	14
16	1	8	8	6	18	9	15	10	8	11	11	7	5	13	18	12	6	12	8	7	13	13	16	11	19	2	5	8	12	6	6	7	6	6	9	13	20	8	3	16	13	11	6	7	11	11	5	3	13
15	0	13	22	13	20	4	17	13	15	6	12	10	10	8	11	7	14	20	10	4	18	16	15	13	23	8	2	9	13	7	6	13	5	7	5	10	13	4	6	18	22	18	8	8	6	10	8	6	10
14	5	16	19	6	15	6	16	11	14	10	19	11	3	17	10	8	7	20	7	11	12	10	10	10	12	6	8	9	9	9	8	12	8	6	8	15	14	9	9	9	26	12	8	6	12	11	10	4	10
13	5	17	10	9	12	12	9	8	16	9	11	10	8	16	9	13	8	27	16	7	13	13	14	5	15	4	8	7	12	13	8	8	6	11	11	7	13	7	5	14	24	26	11	6	12	6	9	10	9
12	6	21	17	6	14	13	19	12	12	6	13	9	9	14	15	13	9	23	17	6	15	10	11	12	28	12	14	8	16	11	8	8	10	8	14	16	7	7	10	21	25	17	7	7	9	10	13	11	19
11	8	16	19	10	11	14	16	10	20	7	17	9	11	19	26	10	5	23	23	13	23	9	21	12	15	11	12	10	15	13	8	8	8	17	26	11	11	10	12	21	35	13	12	9	14	15	15	7	14
10	14	26	23	7	7	18	19	30	25	16	17	16	8	30	40	10	21	32	27	7	27	15	24	9	29	15	17	15	12	17	4	12	14	18	28	14	17	24	18	27	33	17	5	11	24	22	23	10	19
9	15	25	11	14	9	27	21	30	29	10	24	17	19	29	38	19	23	27	29	16	35	18	29	21	19	15	27	25	11	20	7	13	9	23	38	10	18	47	27	23	27	21	14	17	19	30	29	15	33
8	19	24	20	30	12	36	14	30	22	13	21	18	25	45	33	30	32	29	37	19	36	23	32	19	31	27	31	33	19	19	12	17	21	18	33	14	27	39	35	30	31	22	14	28	32	34	40	26	33
7	19	25	11	24	20	26	16	25	26	16	31	25	30	39	30	36	29	32	31	29	43	22	37	19	24	14	30	26	22	22	18	15	14	18	27	16	22	40	32	25	26	12	17	20	40	24	39	29	43
6	23	25	14	29	31	15	12	21	14	21	26	11	29	27	17	35	31	30	21	33	30	18	28	24	13	19	19	19	20	22	15	16	18	17	29	13	33	30	20	16	26	23	22	32	33	20	36	23	22
5	21	15	12	14	16	19	6	12	14	11	16	13	20	19	18	12	25	17	13	31	18	15	21	7	13	11	14	10	19	18	14	16	8	13	16	14	16	24	14	14	18	16	23	15	32	11	22	19	22
4	15	5	6	11	12	15	9	14	13	7	12	6	13	20	5	14	16	14	6	21	15	9	14	2	9	9	17	12	13	12	11	10	8	11	15	6	12	18	8	10	20	14	17	13	15	11	17	20	17
3	8	6	9	8	14	10	2	9	4	5	5	1	7	8	11	8	9	11	5	10	17	8	10	2	15	7	8	9	12	4	8	2	8	10	12	3	5	11	4	4	13	8	11	8	11	6	10	9	8
2	3	6	5	4	4	3	2	5	5	3	2	2	6	3	6	7	5	3	2	9	4	3	9	1	5	3	9	1	6	3	3	3	3	5	7	5	6	5	3	7	8	6	3	7	9	3	12	2	5
1	2	1	1	1	1	4	1	0	1	1	1	2	1	1	0	0	0	2	1	1	2	0	1	0	1	1	1	1	0	0	1	0	2	2	1	3	2	2	1	0	4	2	2	3	0	2	0	4	2
0
Lrp1 cKO^OL
distance (µm)
25	4	8	1	14	4	2	8	11	7	7		2	12	3	6	4	4	1		6	5	3	6	1	11	4	7	9	3	4	5	3	2	4	6	2	1	10	3	4	5	8	4	5	5	2	4	7	8
24	3	1	3	6	3	2	9	16	9	3		1	6	8	4	5	11	4		6	9	1	4	5	10	5	6	3	1	12	3	7	3	3	5	11	2	8	3	11	4	11	7	5	5	1	5	7	5
23	2	5	1	8	4	2	7	14	8	6		3	6	4	3	7	5	1		11	5	4	5	4	13	1	6	4	0	5	7	5	0	3	6	8	1	13	5	7	4	8	2	7	6	0	3	13	2
22	3	4	1	5	8	2	6	17	9	4		1	3	4	4	3	7	5		5	4	3	8	5	11	3	6	1	3	6	6	7	1	5	7	9	2	3	3	9	5	13	5	6	7	1	6	8	5
21	6	5	4	6	3	3	5	8	10	6		1	5	6	4	3	3	6		16	7	5	4	3	12	3	3	5	3	7	8	6	1	1	9	6	2	8	7	6	5	3	9	4	7	0	3	12	3
20	3	5	1	8	7	2	5	11	12	5		1	6	2	6	7	7	2		11	3	1	4	4	13	4	12	4	2	3	5	7	4	1	5	9	2	11	9	5	1	4	5	8	3	3	2	10	6
19	3	2	3	6	2	2	12	9	11	3		3	9	8	2	7	9	4		10	4	4	5	1	10	4	9	4	3	5	5	6	4	1	12	6	5	16	5	8	5	5	6	1	4	1	6	14	2
18	5	3	6	11	3	3	8	16	10	10		3	8	10	5	2	13	5		11	6	6	7	5	13	3	5	4	3	7	7	9	1	3	3	9	0	12	1	7	1	5	6	8	5	3	7	10	11
17	6	6	4	4	6	1	9	15	8	10		3	4	6	3	6	9	6		8	8	4	5	7	8	2	8	7	6	6	7	6	4	5	9	5	0	6	1	7	4	14	7	5	5	3	2	13	5
16	6	6	6	13	12	1	8	16	22	11		4	6	8	4	7	13	5		7	6	7	8	2	8	3	6	9	3	9	3	6	2	0	2	9	1	13	6	9	3	18	2	3	1	0	4	12	8
15	4	9	5	8	9	4	7	15	6	4		5	5	11	8	7	6	4		6	9	3	3	6	12	6	13	6	2	11	4	7	3	7	9	3	1	10	6	6	5	10	6	2	5	4	8	8	10
14	6	3	7	10	9	5	10	11	10	9		6	11	14	4	11	9	5		4	2	6	3	6	10	4	6	7	2	6	5	4	2	3	5	10	3	13	8	8	2	12	7	5	3	3	1	11	7
13	2	6	3	9	8	8	6	14	6	7		10	10	4	7	9	7	6		8	7	6	2	6	13	8	5	12	5	6	3	7	4	5	6	9	1	14	8	7	1	13	3	3	1	4	5	10	7
12	5	1	7	15	5	5	7	14	11	13		8	10	10	6	10	9	10		7	7	5	2	5	14	11	8	8	6	5	7	8	5	5	5	11	2	7	6	18	3	9	4	3	6	3	7	14	5
11	4	7	9	12	6	7	3	15	5	13		9	15	6	8	9	6	8		8	7	9	5	6	11	7	15	8	10	9	4	10	3	9	8	14	4	12	6	15	3	14	7	8	8	4	1	12	15
10	7	12	9	9	16	9	2	20	8	10		11	15	13	7	18	8	11		11	10	6	15	12	17	4	12	10	9	11	8	13	7	14	8	17	3	19	5	19	5	11	9	19	12	5	11	19	8
9	8	11	21	14	7	13	4	25	14	18		17	25	24	15	16	11	18		21	20	18	13	19	26	9	18	15	3	18	8	14	9	32	14	25	6	25	11	29	10	19	12	21	18	13	6	15	13
8	9	23	16	17	23	22	9	33	9	14		24	27	33	16	22	20	18		26	29	27	17	23	25	15	28	18	22	23	15	14	14	36	16	38	10	20	27	37	15	23	17	23	26	28	17	17	26
7	15	18	23	19	30	27	11	23	8	8		32	30	38	22	24	25	15		28	27	36	31	31	31	32	27	19	20	28	12	24	15	29	30	29	19	29	30	39	23	26	16	30	24	34	22	24	30
6	15	18	19	24	32	24	15	28	9	10		33	31	31	17	31	21	25		25	33	24	25	22	27	32	27	24	22	24	13	25	24	19	26	19	28	36	22	32	30	22	16	29	29	26	22	32	39
5	8	17	16	18	28	19	11	17	6	6		27	20	27	9	14	27	17		25	25	21	10	21	22	28	21	12	17	15	11	20	15	18	17	15	27	23	14	15	18	19	17	24	20	18	14	20	19
4	12	12	12	17	16	16	12	12	8	8		22	15	13	14	14	17	10		18	15	18	9	22	17	16	10	16	14	10	7	9	9	9	12	12	27	15	8	6	13	13	6	19	10	7	6	15	18
3	7	6	4	7	10	6	6	7	8	11		16	11	8	5	10	8	6		11	13	10	8	10	6	12	4	11	5	9	4	9	10	9	8	6	18	7	3	8	6	7	5	12	9	9	3	13	12
2	5	2	6	5	5	4	3	4	5	3		6	3	6	2	7	4	3		5	6	4	4	10	4	7	7	6	4	2	5	3	6	7	6	4	11	5	3	4	1	6	3	2	5	8	1	7	7
1	1	1	2	3	0	2	0	1	3	1		4	0	2	1	2	1	1		2	1	1	1	1	0	3	1	1	0	2	1	2	2	4	2	1	1	1	3	1	0	3	1	3	2	3	2	2	1
0
Lrp1 cKO^OL+pio
distance (µm)
25	5	2	4	0	7	2	10	6	1	6	12	8	7	10	7	4	6	8		4	0	2	4	2	2	3	0	0	4	5	8	2	2	2	6	5	3	7	1	1	1		5	10	9	2	15	6	4
24	13	0	2	3	1	2	14	3	3	4	13	12	5	19	9	2	7	7		6	0	3	6	1	3	4	0	2	11	7	2	3	3	2	5	3	3	11	5	0	2		6	14	1	3	15	4	8
23	7	0	3	1	7	4	9	2	1	3	14	14	8	8	9	4	11	4		4	3	0	4	4	4	3	2	3	8	7	5	2	1	4	9	4	1	9	4	5	0		3	12	11	5	19	5	6
22	8	2	2	3	4	1	6	6	2	9	10	13	6	12	4	6	6	4		5	5	1	7	1	3	6	0	0	11	5	2	2	7	5	8	3	5	6	3	2	3		8	13	5	4	23	5	2
21	9	1	5	4	6	2	4	9	2	11	12	16	14	7	7	5	6	4		6	0	0	5	2	8	2	1	2	7	4	3	2	3	3	8	1	2	4	5	2	2		11	16	3	5	21	3	7
20	5	3	4	3	5	2	7	12	4	9	12	12	13	11	4	9	6	5		1	3	0	4	3	6	6	3	1	6	9	7	4	1	6	12	2	5	8	4	1	2		7	12	7	9	20	3	6
19	11	3	5	3	8	1	7	11	6	10	14	16	12	14	5	3	4	9		7	1	1	7	2	6	3	1	1	9	8	6	4	6	8	7	4	1	7	3	1	3		3	11	14	4	26	6	6
18	6	2	6	6	5	3	11	5	5	6	14	11	10	15	12	3	7	11		7	0	1	4	3	2	6	1	3	9	9	4	5	4	8	16	7	3	5	3	3	10		3	13	7	13	27	6	3
17	8	5	2	0	5	1	6	14	10	11	13	10	15	15	8	5	10	8		7	3	1	13	2	7	4	1	3	7	6	5	7	3	6	15	5	4	4	12	1	3		3	20	3	14	31	5	7
16	4	2	6	2	4	4	7	10	3	14	13	9	14	6	10	7	4	6		7	5	1	6	6	3	9	4	3	15	9	2	6	7	5	14	4	4	7	9	2	2		4	12	8	8	22	3	7
15	2	4	7	4	4	3	2	9	7	9	10	9	18	9	9	6	12	19		5	5	1	6	0	10	3	4	6	17	7	4	7	3	8	13	11	6	3	7	3	6		3	12	9	11	17	7	7
14	7	3	8	7	7	4	6	10	7	12	16	15	20	13	8	9	7	9		5	5	4	12	5	6	7	3	2	15	8	7	5	3	3	15	8	4	6	13	7	2		6	16	9	4	14	7	8
13	6	6	4	7	4	2	12	17	8	6	16	12	17	14	10	7	7	15		6	6	3	12	3	10	9	8	5	11	12	8	4	5	6	14	6	5	5	8	3	5		5	15	6	9	28	4	5
12	10	6	3	7	3	5	9	14	5	17	22	12	23	15	16	9	12	13		5	6	2	11	3	7	7	7	3	8	14	4	10	9	10	13	3	6	12	12	6	6		4	13	15	15	21	15	5
11	10	5	3	4	7	2	17	12	12	13	32	12	21	20	11	11	15	10		8	10	6	12	3	9	8	11	7	14	14	10	15	16	16	10	8	10	10	15	8	10		12	16	11	12	32	6	8
10	21	3	2	13	4	7	18	13	12	27	34	15	21	28	15	13	27	12		13	15	5	12	3	13	8	13	10	13	31	12	20	24	32	15	9	12	8	14	6	7		7	27	17	17	34	14	17
9	24	12	7	13	9	8	31	20	12	29	31	13	23	16	24	11	34	26		25	15	8	13	5	20	15	18	16	21	27	20	13	23	39	21	9	19	12	21	16	17		13	25	23	19	33	24	27
8	34	11	12	18	13	13	19	18	11	32	42	22	16	23	26	10	29	37		34	24	23	22	13	24	19	31	27	23	26	26	24	25	37	16	9	14	20	32	19	29		18	26	27	31	36	32	28
7	33	26	22	24	18	29	46	25	16	24	36	20	24	27	32	14	26	40		19	21	24	35	12	29	33	26	47	19	26	28	26	20	31	19	20	24	22	36	33	31		22	31	23	48	25	34	45
6	44	29	22	27	20	21	30	22	13	28	35	19	22	27	25	25	29	34		26	18	37	38	17	31	21	35	37	19	17	13	21	20	29	20	15	29	19	19	20	37		26	27	18	36	22	32	41
5	18	29	14	27	27	18	18	23	16	24	19	18	16	24	21	13	12	19		27	13	32	29	24	16	13	32	25	26	20	13	17	22	23	13	12	23	19	22	20	28		26	26	15	27	18	20	29
4	19	14	12	10	15	11	17	9	6	14	22	11	13	10	13	14	11	14		19	9	17	19	26	19	18	22	13	16	19	9	8	13	11	16	7	12	9	11	12	16		22	22	6	10	14	21	17
3	9	9	9	7	8	7	13	3	7	5	12	8	10	9	10	11	5	6		10	5	13	9	13	7	15	15	16	6	14	6	9	11	8	11	3	7	7	6	10	10		6	11	4	10	9	9	11
2	4	6	5	4	2	6	8	4	2	6	5	6	3	3	4	6	2	9		6	5	2	3	5	8	7	11	9	3	4	5	5	9	2	2	4	5	3	4	3	5		8	5	5	2	8	1	4
1	2	2	3	1	0	2	2	1	2	2	2	2	3	0	0	1	1	2		2	0	3	3	5	1	2	4	1	2	3	0	3	1	1	3	1	2	2	3	3	2		1	1	0	5	3	0	2
0
[truncated: 134 more columns]

## Sheet: Figure 6m - Table 1
	Control		Lrp1 cKO^OL
	+v	+gw	+v	+gw
BR 1	1	0.564059	0.480013	0.483209
BR 2	1	0.733494	0.583885	0.507732
BR 3	1	0.642623	0.415336	0.489968
Mean	1	0.646726	0.493078	0.493636
SEM	0	0.0489546	0.0490924	0.00731316
SD	0	0.0847919	0.0850305	0.0126668
95% CI +	1	0.742677	0.589299	0.50797
95% CI -	1	0.550774	0.396857	0.479303
N	3	3	3	3
2-WAY ANOVA	p<0.05
	v vs gw	control vs KO	v vs gw	control vs KO+gw
p-value (post hoc)	0.00195537	0.000496325	0.991564	2.60686e-07	0.0909979
	**	***		****
ANOVA Model
Response ~ Treatment_A * Treatment_B
means	0.647	-0.153	0.353	-0.354
ANOVA Statistics
	Df	Sum Sq	Mean Sq	F value	Pr(>F)
	1
Treatment_A	1	0.327	0.327	89.631	0
Treatment_B	1	0.093	0.093	25.598	0.001
Treatment_A:Treatment_B	1	0.094	0.094	25.76	0.001
Residuals	8	0.029	0.004
