# Supplementary material for: LRP1 regulates peroxisome biogenesis and cholesterol homeostasis in oligodendrocytes and is required for proper CNS myelin development and repair
Source: eLife. 2017 Dec 18;6:e30498. doi: 10.7554/eLife.30498 (PMC5752207; doi:10.7554/eLife.30498)
Supplement: Figure 7—source data 1. [file elife-30498-fig7-data1.xls]

## Sheet: Figure 7c - Table 1
	Control		Lrp1 cKO^OL
	+v	+both	+v	+both
BR 1	1	1.25505	0.572679	1.21051
BR 2	1	1.23069	0.541039	0.804133
BR 3	1	1.51146	0.561803	0.981983
BR 4	1		0.758738
Mean	1	1.3324	0.608565	0.998876
SEM	0	0.0898082	0.0504861	0.117616
SD	0	0.155552	0.100972	0.203716
95% CI +	1	1.50842	0.707517	1.2294
95% CI -	1	1.15638	0.509612	0.76835
N	4	3	4	3
2-WAY ANOVA	p<0.05
	v vs both	control vs KO	v vs both	control vs KO+both
p-value (post hoc)	0.00686766	0.000241984	0.0194489	0.991332
	**	***	*
ANOVA Model
Response ~ Treatment_A * Treatment_B
means	1.332	-0.334	-0.332	-0.058
ANOVA Statistics
	Df	Sum Sq	Mean Sq	F value	Pr(>F)
	1
Treatment_A	1	0.47	0.47	29.042	0
Treatment_B	1	0.448	0.448	27.639	0
Treatment_A:Treatment_B	1	0.003	0.003	0.177	0.682
Residuals	10	0.162	0.016

## Sheet: Figure 7f - Table 1
	Control		Lrp1 cKO^OL			Control		Lrp1 cKO^OL
	+v	+both	+v	+both		+v	+both	+v	+both
BR1	12136.8	15168.7	8357.64	9677.78	Mean	4924.51	5194.64	3238.6	4629.79
BR2	9411.16	10465.6	7149.45	9668.33	SEM	112.898	129.609	117.284	128.687
BR3	9342.2	9514.15	7071.54	9596.34	SD	1620.39	1864.75	1646.16	1773.83
BR4	9314.34	9435.74	6617.71	9270.85	95% CI +	5145.78	5448.67	3468.47	4882.01
BR5	9220.55	9279.55	6516.48	9043.18	95% CI -	4703.23	4940.6	3008.72	4377.56
BR6	8941.07	9075.32	6511.06	8768.36	N	206	207	197	190
BR7	8918.25	8865.43	6468.07	8383.99	2-WAY ANOVA	p<0.05
BR8	8788.65	8636.87	6354.49	7916.04		v vs pio	control vs KO	v vs pio	control vs KO+pio
BR9	8350.84	8615.82	6324.24	7780.4	p-value (post hoc)	0.116942	1.91733e-22	1.46717e-14	0.0847912
BR10	8171.82	8579.01	6287.8	7489.06			***	***	ns
BR11	8016.14	8518.12	6149.51	7413.05
BR12	7864.99	8496.31	6107.28	7365.77
BR13	7374.35	8476.02	6077.53	7320.64
BR14	7334.51	8451.94	6072.74	7313.71
BR15	7168.11	8346.68	6023.95	7276.02
BR16	7064.73	8316.04	6019.04	7230.13
BR17	6973.09	8235.23	5980.33	7193.7
BR18	6952.28	8221.62	5974.54	7174.41
BR19	6928.96	8119.38	5949.2	7016.07
BR20	6907.78	7939.62	5914.53	6960.73
BR21	6861.9	7765.4	5698.71	6916.61
BR22	6851.43	7747.75	5577.06	6881.06
BR23	6844.37	7696.94	5488.69	6804.41
BR24	6659.57	7677.91	5454.65	6756.38
BR25	6640.53	7336.02	5349.13	6756
BR26	6620.74	7249.04	5345.35	6664.1
BR27	6614.31	7093.35	5253.83	6614.56
BR28	6600.82	7014.06	5153.99	6573.34
BR29	6578.38	6990.73	5137.85	6557.83
BR30	6557.45	6955.56	5131.8	6555.94
BR31	6404.66	6953.55	5077.47	6528.08
BR32	6360.04	6922.91	5073.56	6514.21
BR33	6191.36	6827.1	5045.57	6420.42
BR34	6126.44	6818.41	4897.32	6386.26
BR35	6117.74	6783.49	4872.61	6315.41
BR36	6077.78	6571.32	4715.16	6302.93
BR37	6060.64	6569.3	4691.59	6287.3
BR38	6057.36	6556.07	4671.54	6272.05
BR39	6051.43	6542.2	4623.89	6237.25
BR40	6045.13	6529.22	4622.25	6200.32
BR41	6033.28	6447.78	4603.59	6170.82
BR42	5983.74	6407.69	4591.62	6064.42
BR43	5922.72	6363.19	4556.32	6030.76
BR44	5919.07	6331.3	4496.31	6019.92
BR45	5884.53	6306.84	4492.91	5839.9
BR46	5861.96	6286.67	4487.99	5815.44
BR47	5823.64	6264.1	4379.33	5709.17
BR48	5778.13	6235.36	4369.62	5669.08
BR49	5771.45	6207.88	4334.83	5654.21
BR50	5761.87	6183.55	4319.45	5576.17
BR51	5718.88	6165.9	4296.63	5519.7
BR52	5698.58	6162.12	4267.89	5503.44
BR53	5642.11	6149.76	4264.36	5444.94
BR54	5629.12	6129.72	4249.1	5412.17
BR55	5597.73	6118.37	4246.2	5369.18
BR56	5570	6114.72	4231.83	5324.93
BR57	5561.42	5953.86	4190.48	5264.04
BR58	5536.09	5905.45	4188.97	5232.4
BR59	5534.95	5900.66	4163.63	5214.75
BR60	5510.24	5891.46	4157.71	5214.75
BR61	5481.25	5871.79	4118.5	5187.9
BR62	5468.01	5829.81	4092.15	5181.59
BR63	5465.36	5826.03	4075.13	5174.16
BR64	5458.43	5799.68	4073.12	5166.59
BR65	5455.78	5796.28	4040.34	5139.99
BR66	5438.26	5752.54	3989.28	5097.38
BR67	5435.99	5745.6	3921.34	5090.7
BR68	5420.99	5732.87	3921.21	5063.09
BR69	5390.48	5708.04	3868.01	5013.55
BR70	5341.07	5675.13	3798.68	5000.32
BR71	5339.55	5646.9	3753.67	4978.25
BR72	5327.07	5631.14	3743.96	4941.7
BR73	5326.32	5582.73	3688.75	4940.43
BR74	5324.3	5557.01	3654.96	4913.58
BR75	5288.87	5556.76	3599.87	4906.65
BR76	5277.02	5536.21	3591.93	4901.1
BR77	5263.91	5514.15	3583.23	4892.53
BR78	5262.4	5462.46	3525.24	4877.78
BR79	5237.57	5428.55	3523.73	4843.87
BR80	5226.47	5396.79	3489.82	4809.58
BR81	5225.84	5371.95	3440.78	4718.94
BR82	5222.31	5357.58	3423.89	4700.91
BR83	5212.23	5351.91	3403.09	4640.78
BR84	5205.67	5330.35	3255.72	4622.25
BR85	5205.29	5321.27	3239.33	4595.27
BR86	5165.84	5300.47	3223.95	4593
BR87	5138.48	5291.27	3170.12	4580.4
BR88	5135.08	5265.81	3169.37	4579.51
BR89	5128.14	5263.66	3165.08	4572.2
BR90	5056.92	5251.69	3129.15	4555.44
BR91	5049.98	5218.15	3073.56	4514.72
BR92	5036.24	5209.33	3047.59	4489.38
BR93	5025.02	5197.98	3047.34	4483.71
BR94	5002.58	5196.85	3031.58	4479.42
BR95	4971.45	5188.91	3020.23	4472.11
BR96	4948.38	5168.61	2981.28	4401.76
BR97	4945.23	5163.95	2953.55	4390.67
BR98	4928.33	5157.89	2941.44	4382.98
BR99	4921.78	5153.73	2933.38	4373.27
BR100	4893.79	5129.53	2931.48	4368.11
BR101	4868.7	5117.93	2918.88	4359.28
BR102	4835.17	5105.7	2898.33	4347.05
BR103	4824.83	5057.3	2874	4326.13
BR104	4820.3	5055.91	2868.96	4301.04
BR105	4812.86	5038.51	2862.28	4288.69
BR106	4771.76	5015.57	2820.67	4254.4
BR107	4762.69	5005.61	2798.36	4252.63
BR108	4717.55	4980.14	2767.22	4234.98
BR109	4716.17	4972.96	2735.96	4223.01
BR110	4709.74	4957.33	2731.04	4193.13
BR111	4706.59	4930.73	2728.77	4182.29
BR112	4702.55	4919.38	2715.79	4169.05
BR113	4689.44	4868.58	2705.83	4145.73
BR114	4685.41	4860.13	2703.06	4143.08
BR115	4661.58	4846.14	2685.16	4134.13
BR116	4657.67	4830.26	2665.74	4109.42
BR117	4648.22	4818.91	2664.48	4059.38
BR118	4646.71	4774.41	2655.78	4057.23
BR119	4590.61	4773.27	2637	4050.17
BR120	4555.18	4732.43	2609.9	4029.62
BR121	4530.35	4708.86	2593	4010.72
BR122	4510.31	4670.78	2581.03	3977.81
BR123	4495.3	4660.07	2570.56	3946.8
BR124	4463.79	4637.88	2534.76	3946.17
BR125	4446.9	4637.88	2529.22	3878.1
BR126	4445.89	4624.65	2484.84	3874.19
BR127	4440.97	4606.49	2391.3	3865.62
BR128	4437.69	4595.65	2363.57	3788.84
BR129	4428.87	4591.49	2332.05	3781.91
BR130	4397.98	4563.13	2317.81	3763.38
BR131	4380.33	4531.99	2312.51	3745.35
BR132	4352.85	4446.39	2298.77	3729.09
BR133	4333.56	4376.68	2289.95	3683.08
BR134	4313.77	4362.94	2272.42	3682.95
BR135	4287.68	4350.33	2263.73	3662.15
BR136	4282.13	4332.43	2236.75	3635.93
BR137	4270.78	4324.61	2234.73	3569.62
BR138	4227.04	4293.6	2182.79	3541.88
BR139	4222	4288.69	2164.26	3499.53
BR140	4221.24	4264.1	2128.71	3487.05
BR141	4204.98	4259.57	2107.28	3477.97
BR142	4172.71	4255.66	2106.4	3471.04
BR143	4151.78	4239.77	2081.31	3438.01
BR144	4106.65	4234.86	2050.05	3399.18
BR145	4067.95	4216.96	2029.5	3384.94
BR146	4061.65	4161.99	2019.92	3356.32
BR147	3980.71	4161.74	2008.7	3300.47
BR148	3980.08	4152.28	1967.22	3237.57
BR149	3971.38	4132.87	1920.08	3143.27
BR150	3953.36	4077.91	1892.59	3142.64
BR151	3941.38	4072.23	1847.46	3137.72
BR152	3913.65	4066.44	1840.78	3109.23
BR153	3911.13	4057.36	1822	2997.04
BR154	3876.84	4012.86	1807.5	2981.53
BR155	3837.13	3997.1	1796.66	2896.44
BR156	3827.92	3958.53	1777.62	2888.5
BR157	3824.77	3952.22	1742.7	2875.76
BR158	3817.84	3920.58	1704.76	2854.46
BR159	3795.65	3839.52	1661.9	2772.39
BR160	3783.3	3825.53	1596.6	2765.33
BR161	3725.81	3823.26	1572.01	2748.19
BR162	3690.14	3821.49	1564.2	2739.87
BR163	3676.9	3815.06	1560.04	2733.82
BR164	3662.53	3792.37	1555.25	2733.31
BR165	3633.41	3765.52	1550.33	2723.23
BR166	3629.5	3748.38	1540.5	2629.18
BR167	3541.13	3739.93	1493.85	2595.52
BR168	3506.08	3726.57	1476.33	2543.96
BR169	3493.35	3718.88	1454.27	2471.1
BR170	3489.06	3717.62	1444.56	2467.82
BR171	3442.17	3645.51	1398.42	2443.62
BR172	3420.11	3628.74	1354.43	2397.73
BR173	3401.58	3618.15	1343.21	2309.61
BR174	3388.84	3514.28	1254.84	2276.71
BR175	3371.7	3512.26	1242.11	2185.31
BR176	3362.12	3506.21	1240.21	2153.8
BR177	3301.99	3495.24	1203.91	2136.27
BR178	3284.46	3475.83	1185.12	2119.89
BR179	3244.25	3331.61	1158.27	2108.92
BR180	3242.48	3301.36	1148.19	1937.09
BR181	3189.79	3283.2	1091.33	1890.32
BR182	3164.07	3168.48	1088.69	1852.76
BR183	3157.77	3150.84	1071.54	1750.9
BR184	3151.97	3095.75	1011.16	1699.72
BR185	3124.49	3092.22	982.162	1668.07
BR186	3066.88	3088.81	968.295	1636.43
BR187	3051.24	3002.33	941.443	1545.79
BR188	3034.1	2966.78	920.769	1536.84
BR189	2909.8	2944.72	898.204	1534.45
BR190	2859.63	2936.15	874.756	1439.9
BR191	2803.03	2932.37	859.124
BR192	2748.44	2790.67	858.872
BR193	2724.74	2764.45	856.603
BR194	2658.18	2751.97	807.186
BR195	2653.89	2740.88	648.724
BR196	2571.82	2527.2	596.911
BR197	2454.46	2522.16	543.839
BR198	2355.5	2501.23
BR199	2241.66	2492.03
BR200	2203.34	2480.68
BR201	2174.85	2450.68
BR202	2055.09	2128.96
BR203	1973.9	1955.37
BR204	1906.46	1718
BR205	1605.17	1446.2
BR206	1156.38	1406.11
BR207		1302.11

## Sheet: Figure 7g - Table 1
	Control		Lrp1 cKO^OL			Control		Lrp1 cKO^OL
	+v	+both	+v	+both		+v	+both	+v	+both
	659	638	426	481	Mean	382.146	377.251	278.579	374.537
	677	716	451	424	SEM	6.39781	6.99784	7.2298	9.39682
	500	602	550	578	SD	91.8259	100.681	101.475	129.526
	440	397	357	467	95% CI +	394.685	390.967	292.749	392.955
	553	637	533	927	95% CI -	369.606	363.535	264.408	356.119
	474	735	514	407	N	206	207	197	190
	566	417	373	585	2-WAY ANOVA	p<0.05
	571	446	289	569		v vs pio	control vs KO	v vs pio	control vs KO+pio
	482	557	422	319	p-value (post hoc)	0.606073	7.32367e-24	5.99706e-15	0.497948
	480	463	275	485			***	***	ns
	565	574	445	760
	423	457	519	464
	363	456	424	679
	315	520	421	469
	431	371	451	734
	468	512	205	422
	349	313	561	444
	354	653	241	370
	305	399	408	358
	361	343	348	495
	390	406	281	506
	497	424	552	410
	392	439	544	771
	446	609	342	417
	606	430	278	475
	648	616	427	443
	480	418	254	526
	376	339	320	429
	406	539	339	315
	412	434	274	520
	282	501	400	288
	321	391	352	407
	411	413	565	671
	453	455	268	539
	296	367	333	602
	326	304	289	453
	395	445	363	416
	551	630	436	471
	507	366	334	291
	277	364	232	561
	407	370	319	553
	367	403	263	728
	488	331	307	389
	348	441	286	441
	441	353	374	399
	409	348	390	426
	513	566	231	341
	513	417	222	414
	252	363	432	570
	297	590	225	542
	319	410	280	462
	386	327	368	479
	373	253	297	472
	289	343	297	264
	415	375	339	426
	483	381	300	377
	402	316	267	385
	527	335	313	412
	458	438	488	218
	347	465	134	378
	387	482	343	495
	521	416	384	614
	375	349	369	359
	459	400	329	528
	393	258	258	308
	449	304	455	559
	423	411	328	444
	353	489	291	377
	310	320	344	440
	342	640	324	351
	384	391	517	341
	549	568	223	294
	601	285	497	524
	289	276	407	308
	474	421	242	390
	339	398	333	326
	304	427	177	242
	443	387	452	525
	261	356	271	343
	298	433	312	376
	311	395	265	242
	336	232	196	471
	389	377	288	416
	354	382	206	562
	392	354	267	360
	234	445	277	273
	362	499	357	494
	444	384	268	439
	351	382	207	438
	391	343	282	424
	458	320	223	319
	451	327	262	295
	353	428	227	284
	415	274	321	239
	347	404	147	355
	351	605	231	397
	309	407	334	363
	364	341	299	368
	428	460	245	327
	359	327	280	171
	381	384	276	486
	307	331	175	341
	500	475	157	602
	458	318	308	330
	267	295	373	455
	438	409	264	276
	492	325	417	374
	360	404	250	386
	334	417	324	223
	365	365	305	230
	330	382	257	332
	348	431	265	226
	523	304	216	390
	458	415	149	311
	404	298	171	278
	283	352	145	561
	314	281	227	347
	380	312	266	271
	588	444	324	173
	617	332	242	385
	281	268	240	315
	283	343	214	443
	319	385	184	313
	437	360	220	334
	289	361	142	362
	423	400	315	257
	308	395	331	318
	278	330	287	245
	385	498	261	326
	224	446	187	328
	355	420	213	216
	361	326	215	327
	380	229	157	326
	291	349	187	306
	462	421	195	313
	447	356	368	217
	237	345	289	377
	250	300	92	290
	397	439	157	249
	240	366	206	328
	354	386	327	266
	391	314	255	410
	221	253	245	232
	395	325	267	369
	377	320	268	382
	297	381	187	411
	441	238	295	280
	384	359	255	411
	376	338	287	305
	371	378	200	250
	281	356	242	256
	298	405	165	313
	323	247	282	176
	239	510	198	362
	337	283	248	263
	309	197	141	268
	336	346	177	277
	439	278	235	327
	398	281	168	308
	506	313	191	288
	493	254	212	351
	444	385	179	192
	422	319	237	259
	292	443	326	309
	367	301	270	186
	412	244	252	186
	323	246	233	236
	324	216	212	367
	302	311	188	160
	312	272	157	265
	423	275	122	305
	353	293	148	212
	330	447	191	432
	296	248	174	319
	325	302	118	179
	434	377	217	409
	288	386	202	291
	314	414	239	142
	342	236	222	396
	260	315	164	296
	300	270	220	257
	321	279	291	209
	244	284	234	261
	283	341	166	215
	377	390	145	280
	357	289	170	261
	300	253	202	179
	424	378	109	242
	436	434	141	201
	436	328	123	239
	428	338	242
	265	372	190
	280	250	174
	260	249	170
	230	177	192
	310	292	124
	435	366	154
	224	302
	295	343
	292	322
	243	384
	346	334
	323	187
	388	190
	290	296
	517	247
		175

## Sheet: Figure 7h - Table 1
	Control		Lrp1 cKO^OL			Control		Lrp1 cKO^OL
	+v	+both	+v	+both		+v	+both	+v	+both
	697914142	988030248	190218156	512018457	Mean	2.46311e+08	2.69153e+08	1.03076e+08	1.83392e+08
	578817784	660735899	408495596	672078731	SEM	9.41531e+06	1.06065e+07	6.07478e+06	9.5462e+06
	643345801	542719265	243044003	553543001	SD	1.35135e+08	1.52601e+08	8.52636e+07	1.31585e+08
	592389631	620167306	391014580	632064924	95% CI +	2.64765e+08	2.89942e+08	1.14983e+08	2.02102e+08
	554827632	508815005	146933081	231824514	95% CI -	2.27857e+08	2.48364e+08	9.11695e+07	1.64681e+08
	625760180	271088134	179454818	553396915	N	206	207	197	190
	538761662	212507357	172403381	669022227	2-WAY ANOVA	p<0.05
	392988720	470888609	216844854	286772480		v vs pio	control vs KO	v vs pio	control vs KO+pio
	599381819	561871012	318881852	321657911	p-value (post hoc)	0.108148	3.87112e-31	4.3701e-12	3.81506e-06
	397219808	396254404	245782923	387283178			***	***	***
	309406040	660120214	335283366	465450909
	331440743	643121663	330165952	249231055
	266529449	419794662	163726275	321774607
	530270884	381552074	213981818	321615877
	486352415	500608711	184681106	238125228
	389385897	417992411	299720859	386117339
	248686020	696032737	196161413	374987892
	297824388	382728348	188140367	330426383
	378789370	455688108	237197364	719289379
	353772886	226658647	350774538	311903234
	599937489	354028324	185645665	329782443
	435968076	461848871	241715491	509237274
	459832683	390517139	143574408	99581011
	523482648	208340604	256529940	400333507
	306303468	530236335	229938248	355568985
	515147477	525529245	244682637	288004672
	326293395	500165197	155765387	232069145
	456184380	480532009	147636721	447392226
	348209679	505517991	179997947	248463817
	356217338	395124379	228778859	374548931
	255607012	328301687	317999514	322902642
	187017395	518688953	141976089	190373019
	284597745	287156640	141968944	222411638
	354548688	495053815	130654856	345510415
	358425180	438310052	96538688	248562375
	286975709	302387833	276982980	249781373
	268724724	287865953	183936469	292666703
	369714488	300486270	206825487	244143953
	322449300	326864392	146849588	220419170
	297146246	414530925	101889028	283838928
	317099481	306309240	126636707	134670709
	314293532	302372485	203465879	221317462
	317238405	378118861	176096668	324276046
	282026903	585261389	260788061	271816713
	215327967	431138195	173757094	149910074
	274415865	390342429	165029363	186647666
	272267651	351024795	90389639	291127838
	238607457	345942508	191707467	163782652
	360018270	220605925	167816274	377285858
	404410470	342055078	135429919	218816816
	330756063	370616522	102796475	179668649
	157759413	394757697	82113237	175170722
	194328936	329487835	136205780	186784086
	251612972	320652673	168202275	329352853
	249220490	268461486	133581444	164754904
	401845153	235205575	204348243	162320119
	379925683	172129083	158042087	224255856
	275771618	321034792	119830770	273900175
	429570492	443813868	173123205	172338280
	333292089	423104781	90052556	212040663
	322567808	494310859	261318588	208169028
	251743585	495817930	129880886	187827217
	298398125	235084569	82047411	284070821
	347313645	279193461	92924718	214734454
	187938153	271305113	188086682	133459727
	302663655	415914222	140338574	159285511
	275351165	306415167	166809877	132330922
	216281026	255276050	161003671	204338736
	421734906	404007666	57891071	175233399
	236786940	272841174	136659405	251791376
	264498825	279671011	62285345	181537674
	323930181	334246312	251602749	187044073
	321907583	366002181	83850622	151809643
	453439864	404584931	220357467	188789191
	196079321	166075106	123691097	272630448
	252948312	330979681	95010392	201315013
	270071072	178447546	170388932	166445510
	240292329	304367446	44585665	162245504
	279018513	232706142	150984710	190731155
	221736030	275893918	67737672	180555329
	389616627	381978446	78819800	178714324
	266046493	186129541	158655327	111525740
	233358345	358445666	78812726	195488098
	267164413	374779682	82735058	170098452
	237658675	340681014	132718482	97514923
	301319096	252439218	99341903	132993316
	211017661	171339323	83233409	248071934
	229282526	381778398	94053204	255683659
	109048968	200335258	88678355	180703197
	349103291	168616747	102117940	177035451
	238943066	304992641	64111402	316751124
	288536721	280135238	93523777	261810567
	282699989	349941404	87249634	84699111
	246463501	261805408	73433424	212755488
	306023572	346782893	127322440	127454396
	313036440	177928386	121299632	127215029
	275933089	263178056	97375311	244985516
	289910097	398264834	70771693	121015334
	226747735	414418125	50393536	167298119
	297098576	267100433	80308191	142207044
	323292516	261312693	109452072	103236047
	226968420	146520783	154395780	247099488
	206527481	230975281	83585888	148914491
	275874244	264153563	48389186	135490350
	261337789	336622490	84034063	84365827
	289949759	252375392	112866769	88339795
	214724779	279253937	54093800	226908385
	342634474	233442503	45240594	144889310
	359813496	231028193	67192563	190344578
	149320436	321030094	45906530	101661301
	266772694	328207899	86769813	72215619
	261769973	462165106	60417028	134993970
	222045144	213787179	71524705	102726180
	165088625	365152814	67854175	153268026
	169852456	170068851	70790449	91052787
	183682129	326189840	47190881	67876688
	213323442	267465301	39182136	140056883
	114302555	369704972	87139824	123785862
	175469546	166980648	54827258	209712810
	280626118	255324543	37759949	75900265
	228365090	177075397	101882945	92444250
	175946213	158566095	66301257	117409266
	287109566	239476648	65998879	167955537
	148726121	258448263	97444978	132098695
	238865271	209222931	48894778	65706827
	455432233	294455087	48090590	203734159
	317704905	110126736	46603955	112972001
	141960542	141195382	58594603	156944461
	206048642	271146921	93234015	74032198
	282307620	232227817	39476079	164900787
	253283050	223494253	47021487	180895489
	175140717	205000003	63798451	66967065
	121464743	216319906	37966760	102001644
	193786345	165062005	50443019	134275192
	159156147	322008623	36580525	86495317
	128314858	92869811	46062439	79875372
	292336704	261056222	37747059	109594767
	80380753	268569894	40773657	133473349
	364313648	177136982	91758714	209414528
	205563936	112589349	39016098	147186283
	142543121	130571125	29761473	54430999
	187485288	170960331	56756686	123037370
	180586754	237765651	24550558	75616618
	125840986	184132726	38858337	57751825
	242891253	128244416	30813409	85086150
	231348041	97280549	32617677	104480945
	235139635	167405310	54723445	88427080
	308050670	241019997	27365970	58688784
	301962671	171885018	44755015	62677085
	104890453	122001125	39606030	166182883
	99555978	200967061	35151286	141549770
	187687413	287097230	27334023	110930610
	90452690	99120275	26586078	255218859
	275620427	233125524	29239365	44045816
	165420512	129437635	38905678	86809945
	157010241	135156631	57717291	119931052
	169680679	162189083	10287237	128954560
	71989583	250159668	21075565	54472903
	157299823	150799649	24559054	58152476
	203191454	101738191	27112124	47024375
	159384302	410455302	21226928	50398172
	82165770	199739452	30679766	114451965
	80086810	126139055	25440872	110936896
	89389791	259615756	20127259	40470814
	230927059	191119498	27894103	81570654
	194088041	119825076	23323631	83518400
	194266705	194414790	28707110	86592564
	138815666	183494293	19453817	45017774
	186225736	323876307	25754954	105331992
	154992351	216817293	30021049	37594434
	93405948	229748490	28595654	43738945
	213303704	49489980	17125937	86482539
	182346003	156794122	32161280	32310972
	182604857	186952344	15089939	33415029
	86919076	119392053	27115773	29076587
	72057284	134720032	13999623	34757851
	129489897	78237060	16275851	75037986
	61857034	93227079	20321718	79018326
	72340284	72309323	15712487	34442548
	60494716	71086639	13697856	30282380
	104796879	128077105	14910819	34627257
	131882783	77806496	14751645	27366805
	66293711	91693410	12301466	27518735
	130718856	66306937	16337384	23415325
	71163689	83419537	11860764	24654403
	86272988	147828614	13519297	35100930
	113958827	50593208	14293267	17600007
	102986636	118672409	12099937	27613509
	75479356	263438100	20212355	18507130
	46836054	83635994	10082071	16145148
	51632012	59078819	10139529
	56226533	47340511	9508583
	85028292	94076716	9814506
	49676279	80844563	11718880
	110771199	141436729	8892997
	54849046	38528074	7292452
	38981927	40641730	6823736
	35478589	59944102
	47126148	40927248
	72557347	50202691
	38262009	57605080
	27653270	111122900
	27240219	37930673
	45229519	58271791
	22158356	19513840
	13356234	19795293
		24158551

## Sheet: Figure 7j - Table 1
	Control		Lrp1 cKO^OL
distance (µm)	+v	+both	+v	+both
0	0.00961539	0.00966184	0.00502513	0
1	2.02885	2.343	2.03518	2.20526
2	6.55769	7.01932	6.67839	6.76316
3	11.274	11.6812	11.1809	11.8368
4	16.1779	17.1159	17.0804	17.1421
5	21	21.3816	22.1759	22.3211
6	23.9663	25.3961	23.9497	26.2368
7	23.0337	24.5507	22.0653	26.3
8	19.8462	21.372	17.4322	23.5421
9	15.5817	16.372	12.5678	18.0684
10	12.3173	12.9517	9.44724	13.9526
11	10.4279	10.5266	7.24121	10.6632
12	9.25962	9.09179	6.34171	8.75789
13	8.21635	7.8744	5.96985	7.93684
14	7.75481	7.65217	5.14573	7.13684
15	7.25481	7.16908	4.83417	6.93684
16	6.78846	6.64251	4.54774	6.54737
17	7.08654	6.57488	4.35678	6.25789
18	6.78846	6.64251	4.54774	6.54737
19	6.41827	5.79227	4.29648	5.78421
20	6.30288	5.89372	3.83417	5.68947
21	5.82692	5.90821	3.77889	5.14211
22	6.08173	5.44444	3.61307	5.14737
23	5.75481	5.48309	3.59799	5.18947
24	5.52404	5.00966	3.53266	4.73684
25	5.58654	5.15459	3.22613	4.74737

## Sheet: Figure 7k - Table 1
	Mean				SD				SEM				N				95% CI+				95% CI-				p-value (post hoc)
	Control		Lrp1 cKO^OL		Control		Lrp1 cKO^OL		Control		Lrp1 cKO^OL		Control		Lrp1 cKO^OL		Control		Lrp1 cKO^OL		Control		Lrp1 cKO^OL
distance (µm)	+v	+both	+v	+both	+v	+both	+v	+both	+v	+both	+v	+both	+v	+both	+v	+both	+v	+both	+v	+both	+v	+both	+v	+both	Control vs control+both	Control vs KO	KO vs KO+both	control vs KO+both
5	21	21.3816	22.1759	22.3211	5.78197	6.80506	5.9953	5.88938	0.387945	0.467479	0.424996	0.42726	210	208	199	190	21.7604	22.2979	23.0089	23.1585	20.2396	20.4654	21.3429	21.4836	0.530018	0.0413428	0.80984	0.0222892
6	23.9663	25.3961	23.9497	26.2368	7.37323	8.19329	6.91927	7.18108	0.499041	0.563111	0.490494	0.52097	210	208	199	190	24.9445	26.4998	24.9111	27.2579	22.9882	24.2924	22.9884	25.2157	0.0580249	0.981104	0.00149228	0.0017748	**
7	23.0337	24.5507	22.0653	26.3	7.62206	9.36943	8.34731	8.58875	0.519786	0.64727	0.591725	0.623094	210	208	199	190	24.0524	25.8194	23.2251	27.5213	22.0149	23.2821	20.9055	25.0787	0.0682067	0.21852	1.21428e-06	6.15972e-05	***
8	19.8462	21.372	17.4322	23.5421	7.43169	8.94867	8.27947	9.68585	0.511505	0.620128	0.586916	0.702685	210	208	199	190	20.8487	22.5874	18.5825	24.9194	18.8436	20.1565	16.2818	22.1648	0.0582639	0.00201234	7.48e-11	2.11676e-05	***
9	15.5817	16.372	12.5678	18.0684	6.53969	7.59686	7.1502	8.94785	0.453439	0.528099	0.506865	0.649145	210	208	199	190	16.4705	17.4071	13.5613	19.3407	14.693	15.3369	11.5744	16.7961	0.256727	1.15975e-05	6.81e-11	0.00156756	**
10	12.3173	12.9517	9.44724	13.9526	5.38103	6.25705	5.90976	7.53074	0.374576	0.435716	0.418932	0.546337	210	208	199	190	13.0515	13.8057	10.2683	15.0235	11.5831	12.0977	8.62613	12.8818	0.27004	4.79668e-07	1.52856e-10	0.0126503	*
11	10.4279	10.5266	7.24121	10.6632	4.65435	5.12163	4.52514	5.78012	0.324253	0.356833	0.320779	0.419334	210	208	199	190	11.0634	11.226	7.86993	11.4851	9.79235	9.82718	6.61248	9.84126	0.837889	1.2e-11	2.22923e-10	0.654348
12	9.25962	9.09179	6.34171	8.75789	4.32687	5.03882	3.96243	5.26386	0.300887	0.35079	0.280889	0.381881	210	208	199	190	9.84935	9.77934	6.89225	9.50638	8.66988	8.40424	5.79117	8.00941	0.716586	6.63e-12	4.60079e-07	0.298538
13	8.21635	7.8744	5.96985	7.93684	4.10309	4.20999	3.82827	4.43366	0.284022	0.292277	0.271379	0.321652	210	208	199	190	8.77303	8.44726	6.50175	8.56728	7.65966	7.30153	5.43795	7.3064	0.4019	2.18606e-08	3.79749e-06	0.51368
14	7.75481	7.65217	5.14573	7.13684	3.87098	4.16162	3.30501	3.81062	0.26635	0.288328	0.234286	0.276452	210	208	199	190	8.27685	8.2173	5.60493	7.67869	7.23276	7.08705	4.68653	6.595	0.793822	1.25e-12	6.46798e-08	0.108374
15	7.25481	7.16908	4.83417	6.93684	4.02524	3.75333	3.08919	4.05338	0.27548	0.258756	0.218987	0.294063	210	208	199	190	7.79475	7.67624	5.26338	7.51321	6.71487	6.66192	4.40496	6.36048	0.820704	2.92e-11	1.62306e-08	0.430102
Control
distance (µm)	BR 1	BR 2	BR 3	BR 4	BR 5	BR 6	BR 7	BR 8	BR 9	BR 10	BR 11	BR 12	BR 13	BR 14	BR 15	BR 16	BR 17	BR 18	BR 19	BR 20	BR 21	BR 22	BR 23	BR 24	BR 25	BR 26	BR 27	BR 28	BR 29	BR 30	BR 31	BR 32	BR 33	BR 34	BR 35	BR 36	BR 37	BR 38	BR 39	BR 40	BR 41	BR 42	BR 43	BR 44	BR 45	BR 46	BR 47	BR 48	BR 49
25	25	6	7	3	10	7	4	6	2	4	9	8	8	10	5	5	0	1	1	14	1	3	5	3	8	10	5	13	12	7	7	7	3	10	4	5	5	3	3	2	3	2	12	6	3	3	2	6	6
24	24	3	10	3	8	15	4	12	5	6	11	14	2	10	5	5	3	2	1	9	2	6	4	0	4	2	4	11	9	6	3	7	5	9	4	4	6	6	5	3	4	7	7	4	5	6	1	6	4
23	23	5	11	2	13	7	5	7	5	1	7	9	5	5	5	3	1	3	1	7	2	4	5	4	8	8	4	10	15	14	2	4	4	8	3	1	2	6	5	0	7	4	8	5	2	8	3	6	1
22	22	8	6	2	11	8	6	4	7	7	9	11	6	6	4	4	4	0	2	4	2	4	7	3	9	4	7	11	13	12	3	5	3	14	6	4	6	8	4	2	3	2	12	3	3	4	4	6	5
21	21	3	1	4	16	4	3	8	7	3	10	7	7	7	9	3	0	0	0	10	6	5	4	4	5	11	6	15	11	7	7	4	4	6	1	6	9	8	3	4	6	2	5	4	8	7	2	6	6
20	20	8	5	3	19	2	7	18	5	4	7	10	9	8	5	7	3	2	3	5	3	7	5	8	7	10	4	10	18	5	5	8	7	7	4	7	5	7	3	3	6	1	10	2	12	6	1	9	1
19	19	15	3	3	8	9	6	6	8	6	7	12	6	10	9	5	0	1	1	12	1	4	5	3	5	9	8	11	14	7	11	5	8	3	4	9	4	3	5	5	3	2	5	4	10	4	2	6	2
18	18	13	7	5	12	4	7	9	8	3	8	8	6	9	9	2	7	3	2	14	2	6	5	5	7	4	6	11	21	9	3	4	6	9	0	6	8	3	5	2	7	5	2	2	4	6	4	5	7
17	17	13	3	1	7	8	2	19	5	3	9	3	6	6	11	2	5	2	2	13	3	2	4	2	8	6	5	17	20	7	4	3	7	4	6	7	4	5	2	1	10	4	4	3	3	6	3	7	6
16	16	11	5	2	11	12	7	12	11	4	9	6	3	8	12	1	2	1	0	12	3	7	6	3	7	8	6	13	13	6	5	3	4	4	2	5	4	3	0	6	8	8	2	5	3	6	3	5	9
15	15	10	8	4	14	5	3	8	12	5	9	6	7	13	10	2	4	4	2	11	6	6	5	5	6	9	5	11	12	4	3	6	6	9	4	5	4	7	4	8	7	3	10	1	4	5	6	8	8
14	14	13	13	5	9	7	7	8	14	4	6	5	9	5	11	5	8	1	3	26	8	10	6	9	7	11	8	16	18	7	6	4	4	7	6	6	5	5	6	4	14	4	8	5	6	9	6	11	6
13	13	13	13	3	12	8	10	16	19	2	10	6	6	13	11	2	4	4	1	12	9	5	9	4	11	8	11	14	10	8	5	8	5	2	2	4	7	5	5	5	19	3	7	6	5	7	14	7	2
12	12	19	9	5	11	6	8	18	19	9	12	11	21	12	12	6	9	4	2	16	5	4	5	7	6	10	3	17	16	14	5	11	5	8	8	7	8	4	9	12	12	10	12	3	8	8	9	4	9
11	11	17	7	7	15	15	13	17	20	10	8	10	24	15	20	8	9	4	5	11	12	9	11	9	9	15	6	23	19	18	6	12	11	7	4	6	3	8	6	7	16	8	14	9	6	11	9	10	6
10	10	25	5	12	16	10	9	25	17	14	7	15	15	18	21	14	7	0	5	21	10	11	16	11	8	23	6	16	21	20	15	15	11	12	9	6	4	6	7	12	16	13	11	15	10	14	12	12	10
9	9	26	16	6	21	22	16	28	16	15	10	30	24	22	23	17	23	1	9	26	14	14	23	12	10	24	9	20	32	21	21	17	8	10	10	10	13	8	12	14	19	11	22	25	13	12	10	7	16
8	8	28	19	10	16	28	22	30	17	14	15	37	34	26	19	21	38	10	8	31	40	18	27	25	10	28	12	14	31	27	23	33	14	20	19	15	14	18	17	19	24	16	23	24	12	15	14	16	28
7	7	36	26	18	25	37	25	37	20	19	20	40	33	34	36	29	36	19	14	33	39	20	31	36	26	36	20	18	35	32	25	30	25	22	27	14	13	24	23	26	28	32	32	28	16	18	12	13	31
6	6	41	25	22	19	39	26	36	18	16	31	28	42	30	28	24	43	24	11	31	28	22	26	26	20	37	27	27	37	27	18	35	27	20	35	23	15	19	13	26	33	29	18	26	20	18	24	23	33
5	5	21	26	20	16	23	31	28	26	18	23	22	34	23	25	18	28	19	24	14	24	21	27	17	15	28	22	23	23	20	21	33	16	27	38	22	13	23	21	21	23	18	24	28	19	21	18	24	21
4	4	25	18	19	8	17	18	23	19	13	19	14	19	10	21	22	29	20	12	17	23	14	17	17	8	16	17	13	15	17	16	18	15	19	21	19	23	13	17	16	23	13	11	23	18	13	23	21	26
3	3	13	10	17	5	8	12	14	14	4	10	3	16	10	11	13	15	13	12	7	16	13	11	15	11	12	10	12	11	14	9	20	6	19	18	13	11	10	10	18	17	9	10	19	13	15	14	17	12
2	2	7	4	7	2	8	3	6	6	3	5	8	6	2	10	8	7	5	9	6	5	4	11	7	4	7	9	6	5	2	5	10	3	9	15	5	6	8	9	6	11	8	7	8	8	8	8	11	11
1	1	2	2	2	1	1	3	2	2	0	5	0	2	3	2	2	3	1	2	0	0	2	2	4	0	3	1	1	2	3	3	1	3	5	3	2	2	2	1	3	1	1	2	2	2	1	2	4	1
0	0	0	0	0	0	0	0	0	0	0	0	0	0	0	0	0	0	0	0	0	0	0	0	0	0	0	0	0	0	0	0	0	0	0	0	0	0	0	0	0	0	0	0	0	0	0	0	0	0
Control+both
distance (µm)	BR 1	BR 2	BR 3	BR 4	BR 5	BR 6	BR 7	BR 8	BR 9	BR 10	BR 11	BR 12	BR 13	BR 14	BR 15	BR 16	BR 17	BR 18	BR 19	BR 20	BR 21	BR 22	BR 23	BR 24	BR 25	BR 26	BR 27	BR 28	BR 29	BR 30	BR 31	BR 32	BR 33	BR 34	BR 35	BR 36	BR 37	BR 38	BR 39	BR 40	BR 41	BR 42	BR 43	BR 44	BR 45	BR 46	BR 47	BR 48	BR 49
25	25	5	10	4	1	6	3	2	3	14	5	8	10	6	3	2	9	6	2	8	3	2	7	1	4	3	8	6	6	2	5	13	10	6	3	5	0	5	0	4	3	5	7	7	5	4	8	3	3
24	24	1	2	1	4	5	3	2	6	13	1	6	11	3	8	4	9	10	6	2	1	3	3	4	4	4	2	7	8	3	3	11	6	4	3	3	4	1	0	6	6	1	3	8	1	6	17	7	4
23	23	3	10	5	7	4	8	6	5	16	7	2	15	9	9	0	10	12	6	4	1	0	6	6	9	2	7	1	4	2	7	13	4	5	3	4	2	2	0	5	5	10	1	10	2	7	10	9	3
22	22	4	10	2	2	6	2	4	4	18	4	1	11	7	8	1	12	14	2	6	3	4	12	5	8	1	5	2	4	0	3	8	4	2	4	6	3	3	0	6	6	4	3	11	1	6	4	4	3
21	21	3	6	4	4	4	8	4	5	14	8	5	10	8	4	0	15	7	7	7	0	3	8	1	8	1	5	8	3	1	5	14	1	7	4	1	3	7	0	9	2	12	4	3	7	9	14	3	2
20	20	4	8	4	3	2	6	5	4	16	9	3	16	5	4	0	11	3	3	9	6	2	10	2	2	0	5	7	5	1	4	8	7	4	2	2	0	5	0	7	5	8	5	7	5	6	8	5	7
19	19	8	10	5	1	4	9	3	4	14	6	7	15	4	7	0	11	6	6	5	2	5	8	8	4	1	6	0	4	1	7	13	1	5	0	5	3	1	0	7	3	3	5	4	2	8	10	5	2
18	18	9	12	5	7	4	5	2	3	14	10	12	16	8	15	4	13	2	5	9	1	6	12	3	8	4	12	6	3	2	2	14	4	4	5	2	4	2	0	6	6	10	5	3	5	7	4	6	4
17	17	5	18	3	3	6	9	5	3	11	7	3	15	4	7	0	16	6	8	11	2	3	7	2	14	4	9	3	4	0	5	11	6	6	6	2	6	7	0	6	4	9	5	15	4	7	7	4	2
16	16	7	14	8	5	12	4	2	5	7	6	13	14	7	7	4	14	7	6	8	5	3	8	5	13	6	11	5	6	4	8	10	4	1	6	6	10	5	0	7	5	8	4	7	5	6	9	6	1
15	15	5	14	8	3	9	6	4	3	11	6	11	14	9	7	3	13	9	3	9	6	2	13	4	7	8	14	10	7	1	3	15	5	4	9	7	9	3	0	6	7	8	7	11	2	8	8	6	5
14	14	3	8	10	10	9	8	6	6	12	6	14	19	5	3	4	20	7	7	12	1	11	11	5	14	4	10	11	6	2	2	16	2	4	8	6	11	5	0	3	8	11	4	5	8	7	12	15	7
13	13	10	12	4	4	7	7	4	13	17	4	7	18	2	10	5	18	5	1	12	5	6	9	11	15	1	14	7	4	1	10	14	11	7	10	5	10	6	0	5	7	15	7	7	11	13	10	8	5
12	12	4	16	6	5	6	14	6	7	23	8	7	15	9	10	7	28	9	7	14	4	8	8	10	18	4	10	11	4	2	11	23	4	6	17	9	8	9	0	6	6	14	6	8	9	15	12	7	7
11	11	20	16	13	3	8	14	4	22	23	12	7	19	11	8	7	19	3	5	10	6	9	7	11	10	16	15	6	17	2	7	24	8	6	15	7	13	8	0	10	11	20	11	8	14	11	17	12	7
10	10	14	22	21	13	9	20	7	20	38	9	9	27	10	11	15	28	12	5	13	15	8	11	12	16	17	19	15	10	1	13	36	8	13	8	16	14	18	0	10	10	11	6	16	11	14	12	12	11
9	9	30	38	25	13	11	19	8	25	36	15	16	27	14	13	14	31	9	13	14	13	13	8	22	17	20	15	17	18	4	21	32	12	16	10	17	17	16	0	10	14	11	7	25	13	15	26	14	28
8	8	25	50	40	22	11	35	19	20	43	21	20	26	20	20	28	27	15	12	14	17	17	13	25	20	23	21	32	25	9	26	44	16	33	14	15	28	28	0	16	17	19	19	29	11	25	32	17	38
7	7	27	76	27	24	23	27	17	17	33	24	31	36	30	20	33	25	7	21	25	18	26	22	37	22	21	19	37	32	28	31	43	30	51	25	23	25	29	0	27	36	22	21	33	19	26	33	28	33
6	6	27	62	26	16	31	22	21	26	29	31	36	33	23	20	41	26	28	24	31	26	26	21	38	19	32	32	30	30	24	29	35	21	36	38	29	20	45	0	26	34	24	20	42	14	31	30	26	44
5	5	20	52	23	17	27	22	26	13	20	24	26	27	27	22	21	19	27	28	31	14	18	31	22	21	28	29	22	28	37	26	25	31	31	24	19	14	26	0	18	23	21	25	28	17	25	30	23	32
4	4	17	34	23	14	20	14	24	15	19	20	14	19	26	18	23	14	16	17	25	8	12	24	16	16	22	22	21	17	22	19	25	23	21	20	6	21	24	0	24	18	13	22	18	11	20	22	21	21
3	3	18	12	10	12	15	12	17	7	15	6	6	15	9	9	11	8	15	15	15	8	8	16	17	19	10	13	12	11	12	13	13	17	12	14	11	18	12	0	10	15	8	10	12	15	14	12	12	11
2	2	10	12	10	7	5	11	11	9	6	4	3	10	7	9	12	5	7	4	10	4	2	8	6	11	6	8	12	9	6	5	8	8	5	11	4	7	13	0	11	6	10	5	6	2	11	9	6	6
1	1	6	4	4	1	3	2	2	1	2	2	2	2	5	3	2	4	2	3	0	1	2	4	3	2	3	3	3	1	3	4	2	2	3	3	1	3	3	0	3	3	4	3	1	2	4	2	3	4
0	0	0	0	0	0	0	0	0	0	0	0	0	0	0	0	0	0	0	0	0	0	0	0	0	0	0	0	0	0	0	0	0	0	0	0	0	0	0	0	0	0	0	0	0	0	0	0	0	0
Lrp1 cKO^OL
distance (µm)	BR 1	BR 2	BR 3	BR 4	BR 5	BR 6	BR 7	BR 8	BR 9	BR 10	BR 11	BR 12	BR 13	BR 14	BR 15	BR 16	BR 17	BR 18	BR 19	BR 20	BR 21	BR 22	BR 23	BR 24	BR 25	BR 26	BR 27	BR 28	BR 29	BR 30	BR 31	BR 32	BR 33	BR 34	BR 35	BR 36	BR 37	BR 38	BR 39	BR 40	BR 41	BR 42	BR 43	BR 44	BR 45	BR 46	BR 47	BR 48	BR 49
25	4	5	1	0	2	6	5	2	3	1	0	4	6	3	0	3	5	1	1	2	0	2	2	2	2	11	5	4	2	3	3	2	5	2	0	5	2	2	4	4	5	2	3	2	4	5	0	1	3
24	4	4	2	1	3	9	4	3	4	3	0	5	9	10	4	5	9	7	5	1	2	3	4	2	5	5	4	2	5	2	3	2	2	3	1	7	5	2	8	3	2	2	6	4	2	3	1	1	3
23	6	6	2	3	1	3	5	2	3	3	1	3	7	5	3	1	6	7	4	1	0	0	3	2	5	9	4	2	5	3	4	2	2	5	2	7	7	1	4	4	0	0	2	2	3	1	2	4	3
22	5	7	0	1	5	4	8	5	5	4	2	1	5	6	1	1	4	3	3	1	0	0	4	3	4	6	1	1	7	1	4	3	1	4	0	7	5	6	8	3	4	3	4	2	4	3	0	0	2
21	8	3	1	3	4	3	8	2	3	4	3	1	10	6	0	4	3	3	5	2	2	1	2	2	4	7	4	5	8	1	4	3	1	5	0	7	8	3	1	1	4	1	3	1	7	3	3	4	1
20	6	3	2	0	5	2	9	2	5	3	7	0	5	5	2	4	8	6	7	1	0	0	4	2	7	9	3	1	4	4	4	1	1	5	1	6	4	3	8	4	3	0	6	2	4	3	2	5	2
19	5	2	4	3	10	3	7	6	5	2	9	1	10	4	3	5	5	6	4	1	1	2	3	3	7	13	8	3	6	4	3	2	1	5	1	6	4	2	1	8	5	1	3	0	4	6	2	4	4
18	3	4	3	4	3	2	6	1	4	3	3	2	11	10	3	2	6	8	3	2	0	3	6	3	1	14	6	6	4	2	2	2	3	2	0	4	4	5	5	4	2	4	4	1	2	4	2	2	2
17	3	3	0	2	2	3	5	0	3	6	4	2	7	8	2	4	10	3	4	0	0	1	8	1	5	11	7	4	9	6	5	4	1	2	1	9	4	8	10	0	8	2	4	1	1	3	0	2	3
16	6	2	2	3	4	11	7	3	7	3	6	2	8	8	7	0	7	4	5	2	1	1	1	4	5	11	8	3	6	0	6	0	4	0	1	7	5	7	6	8	8	2	9	3	4	3	1	10	2
15	4	2	4	2	1	2	8	2	3	6	0	0	10	7	6	7	9	4	4	2	0	3	3	6	5	8	12	6	9	2	6	2	2	4	3	6	5	7	2	3	5	2	7	2	3	6	4	7	3
14	4	4	4	4	2	8	14	3	6	2	7	1	13	11	5	7	6	6	5	1	0	3	1	5	5	7	7	3	9	1	5	5	5	1	1	13	9	8	7	5	9	2	7	2	5	4	1	2	0
13	8	7	0	5	3	6	11	6	6	6	9	1	15	7	3	9	20	5	4	2	0	2	4	6	9	8	5	7	5	1	3	4	1	3	2	11	15	9	10	2	7	3	11	0	5	5	0	7	8
12	3	8	1	3	2	4	16	1	7	7	7	4	16	15	6	6	15	5	6	1	1	1	4	7	9	9	8	4	11	3	7	4	0	1	2	11	16	7	14	2	10	1	10	4	5	5	3	5	5
11	7	5	4	1	7	7	13	12	9	7	7	6	25	14	3	9	9	6	12	3	1	3	7	4	7	11	11	5	8	4	9	3	3	3	3	8	23	6	20	5	15	6	14	2	12	4	3	4	12
10	11	11	2	4	6	11	23	11	14	10	14	1	38	10	6	8	17	13	5	2	2	6	7	6	6	13	12	11	8	2	5	1	2	10	2	7	30	9	18	7	32	2	11	2	17	6	8	9	9
9	17	8	2	6	12	16	21	12	12	8	18	8	49	15	5	12	20	22	12	6	3	8	7	7	17	21	12	14	9	4	15	6	4	7	7	9	39	15	25	15	16	9	12	4	14	12	10	12	11
8	22	12	4	23	19	11	25	20	19	22	26	9	33	11	6	14	27	30	19	12	5	13	14	19	21	21	15	19	18	7	24	12	10	16	12	13	36	11	26	26	27	12	18	7	18	10	23	16	17
7	33	17	0	31	29	19	22	25	22	29	30	18	30	13	16	25	19	35	24	22	14	16	20	22	24	34	18	15	18	22	30	20	8	19	17	18	30	21	22	25	32	23	21	12	28	15	19	14	24
6	20	28	3	23	31	27	25	32	27	27	30	18	27	14	20	30	25	21	35	23	23	23	22	28	29	24	19	32	18	29	28	21	16	20	33	24	34	20	25	30	22	27	25	14	30	21	16	19	14
5	24	22	2	24	19	26	8	21	27	24	20	21	16	24	24	24	31	26	25	24	21	23	25	19	18	19	28	31	26	27	13	20	9	21	25	20	26	22	16	23	22	30	20	23	37	14	13	16	15
4	20	17	3	9	14	20	8	17	19	15	14	15	16	23	24	24	24	17	18	11	16	21	22	14	20	12	11	19	10	19	5	18	14	13	20	17	22	17	17	9	12	13	18	13	21	12	16	12	10
3	13	8	1	11	6	12	6	11	12	6	7	15	12	12	17	17	19	12	22	14	13	7	13	10	10	13	12	16	7	15	6	11	10	16	16	12	16	13	11	6	8	12	8	10	15	6	11	11	8
2	7	10	0	6	6	6	2	5	5	6	5	6	11	8	12	9	12	9	7	4	7	7	8	6	3	7	8	8	5	9	5	7	3	6	5	8	7	5	4	6	7	11	7	6	8	4	8	9	4
1	0	2	0	2	1	2	2	3	2	2	2	1	2	1	1	2	3	5	2	2	4	1	1	1	2	1	1	3	4	1	3	1	2	3	2	0	4	4	1	1	2	2	0	2	1	2	2	1	1
0	0	0	0	0	0	0	0	0	0	0	0	0	0	0	0	0	0	0	0	0	0	0	0	0	0	0	0	0	0	0	0	0	0	0	0	0	0	0	0	0	0	0	0	0	0	0	0	0	0
Lrp1 cKO^OL+both
distance (µm)	BR 1	BR 2	BR 3	BR 4	BR 5	BR 6	BR 7	BR 8	BR 9	BR 10	BR 11	BR 12	BR 13	BR 14	BR 15	BR 16	BR 17	BR 18	BR 19	BR 20	BR 21	BR 22	BR 23	BR 24	BR 25	BR 26	BR 27	BR 28	BR 29	BR 30	BR 31	BR 32	BR 33	BR 34	BR 35	BR 36	BR 37	BR 38	BR 39	BR 40	BR 41	BR 42	BR 43	BR 44	BR 45	BR 46	BR 47	BR 48	BR 49
25	4	4	3	3	5	4	4	8	6	5	8	5	4	6	2	9	2	3	11	3	2	11	9	1	11	6	4	3	4	6	7	4	1	8	2	5	5	13	5	4	3	6	7	3	3	5	6	2	3
24	7	3	8	6	4	3	5	5	4	4	5	1	0	2	3	15	0	1	9	10	3	5	10	3	9	4	6	1	3	6	7	3	3	20	3	12	8	5	2	3	3	8	4	2	2	6	5	3	4
23	5	5	6	6	6	5	4	3	7	6	5	2	1	3	3	12	2	2	10	9	2	5	12	4	9	4	4	4	2	6	5	6	6	16	7	2	3	14	9	6	2	4	7	4	3	7	5	3	6
22	1	7	4	4	2	6	3	6	2	6	8	3	0	2	2	14	4	4	7	7	2	3	9	4	10	9	5	2	2	7	14	4	6	15	3	7	3	11	4	5	4	3	3	5	4	7	6	7	3
21	6	4	9	5	7	6	8	6	8	6	4	4	1	4	2	15	0	3	10	5	3	4	15	4	13	4	3	6	2	4	5	3	6	12	4	8	3	19	8	3	0	6	4	9	4	6	6	8	4
20	8	4	8	2	3	8	4	5	8	6	8	5	1	4	4	22	2	6	6	6	4	9	10	4	6	3	3	5	6	9	7	5	5	7	6	15	3	14	7	0	2	10	5	7	4	5	14	7	3
19	9	4	4	11	7	12	1	3	9	7	4	3	0	6	2	19	2	7	8	10	2	6	17	6	9	3	10	4	1	6	10	10	5	9	9	11	12	18	8	3	8	2	4	7	4	6	12	7	4
18	6	3	5	5	7	12	2	4	10	4	7	2	1	5	3	23	3	4	7	7	7	9	21	2	5	7	10	5	3	5	6	3	6	7	7	9	7	9	9	4	3	5	8	5	4	4	9	5	3
17	12	6	11	5	10	9	2	3	12	4	6	2	2	6	2	15	3	3	15	7	1	9	15	1	9	6	5	15	3	12	11	3	5	14	5	13	8	10	5	6	2	7	6	9	4	4	13	8	3
16	6	7	4	8	11	9	9	7	5	11	9	6	1	10	8	25	4	9	14	4	6	5	16	3	4	6	4	6	4	12	7	3	4	10	9	12	4	13	14	4	5	7	5	18	2	5	4	5	5
15	6	3	8	5	3	11	5	5	13	8	10	5	2	4	3	19	2	7	19	5	5	8	29	3	8	6	8	6	9	7	7	4	4	3	5	13	6	11	5	3	5	6	7	10	7	5	7	7	9
14	5	8	8	5	7	7	5	12	4	7	6	3	1	9	6	19	4	5	16	10	3	12	18	3	9	10	4	11	4	9	7	5	7	4	4	10	8	13	8	4	2	5	11	7	2	11	11	4	12
13	6	11	6	4	7	6	8	3	11	3	12	8	3	6	9	29	2	11	18	12	11	14	24	8	7	7	2	14	8	11	8	6	7	8	8	9	5	17	9	3	8	5	8	12	7	11	9	14	13
12	6	5	11	7	9	9	4	7	10	9	12	9	2	6	15	25	1	7	18	8	10	15	22	6	16	12	3	12	7	12	13	6	1	15	7	19	6	23	15	3	6	9	9	11	7	13	6	11	7
11	6	4	13	8	6	12	10	13	13	10	16	12	5	14	11	29	10	12	19	16	10	17	24	9	17	12	4	8	5	20	15	5	11	10	5	13	10	23	20	4	12	16	11	12	10	14	14	7	12
10	7	8	15	8	11	11	14	8	8	11	11	17	7	22	9	33	18	12	18	17	9	15	22	7	9	12	8	17	7	13	17	7	10	15	4	16	15	20	17	7	12	17	16	20	11	25	32	15	11
9	16	10	16	7	15	13	6	14	10	25	21	21	14	29	21	49	25	16	26	19	15	14	26	16	27	19	11	26	12	18	13	11	10	15	15	28	18	34	31	7	20	21	11	18	19	18	29	17	12
8	27	12	23	13	20	16	20	8	13	42	22	27	36	31	30	43	34	27	32	38	17	25	18	14	27	15	30	32	30	21	23	16	22	16	33	28	20	38	40	9	12	20	13	22	19	18	37	19	26
7	23	18	31	8	33	23	26	19	18	36	24	29	35	24	22	26	31	37	28	37	32	24	30	19	34	30	38	18	19	33	15	25	19	21	30	30	28	33	32	14	18	30	18	27	28	17	33	24	26
6	31	31	37	20	30	24	31	22	23	28	34	39	23	17	21	21	33	33	40	34	38	36	21	18	23	18	34	26	31	29	20	27	27	22	35	23	30	33	31	24	18	35	16	24	28	26	27	30	34
5	18	19	30	18	25	33	28	30	29	28	25	15	19	11	27	17	18	26	25	24	27	30	26	19	20	26	27	28	29	19	24	23	25	15	27	29	28	25	18	22	20	30	13	16	36	14	27	26	23
4	17	12	20	19	18	17	18	19	18	18	20	14	18	8	12	10	9	19	24	21	24	23	15	16	13	19	14	16	22	19	14	16	19	8	19	21	20	9	13	22	18	23	12	14	18	8	16	24	22
3	16	8	16	16	15	12	12	17	15	12	11	9	7	6	7	11	10	16	13	10	16	16	9	12	12	11	15	14	11	12	11	13	15	12	13	14	6	10	16	15	8	13	5	8	16	9	14	10	19
2	8	5	9	6	8	5	7	5	7	7	4	8	7	5	3	8	7	6	6	9	8	9	6	9	8	8	9	7	4	7	3	5	9	7	4	8	11	4	9	7	7	10	6	6	10	6	8	11	4
1	2	1	2	1	4	1	3	3	3	1	1	2	2	2	1	0	3	1	3	4	3	2	2	0	2	1	2	4	1	1	2	3	4	3	3	4	1	3	2	3	2	3	3	1	3	4	2	1	1
0	0	0	0	0	0	0	0	0	0	0	0	0	0	0	0	0	0	0	0	0	0	0	0	0	0	0	0	0	0	0	0	0	0	0	0	0	0	0	0	0	0	0	0	0	0	0	0	0	0
[truncated: 161 more columns]
