# Supplementary material for: LRP1 regulates peroxisome biogenesis and cholesterol homeostasis in oligodendrocytes and is required for proper CNS myelin development and repair
Source: eLife. 2017 Dec 18;6:e30498. doi: 10.7554/eLife.30498 (PMC5752207; doi:10.7554/eLife.30498)
Supplement: Source code 1. [file elife-30498-code1.xls]

## Sheet: 2-WAY ANOVA - Table 1
For Figure 5-6 2-WAY ANOVA analysis	Software Version : 1.2.1
	Algorithms & Software : Patrick Wessa, PhD
Software citation	Server : www.wessa.net
R code citation	NIST/SEMATECH e-Handbook of Statistical Methods: Levene Test for Equality of Variances, URL http://www.itl.nist.gov/div898/handbook/eda/section3/eda35a.htm
	cat1 <- as.numeric(par1) #
	cat2<- as.numeric(par2) #
	cat3 <- as.numeric(par3)
	intercept<-as.logical(par4)
	x <- t(x)
	x1<-as.numeric(x[,cat1])
	f1<-as.character(x[,cat2])
	f2 <- as.character(x[,cat3])
	xdf<-data.frame(x1,f1, f2)
	(V1<-dimnames(y)[[1]][cat1])
	(V2<-dimnames(y)[[1]][cat2])
	(V3 <-dimnames(y)[[1]][cat3])
	names(xdf)<-c('Response', 'Treatment_A', 'Treatment_B')
	if(intercept == FALSE) (lmxdf<-lm(Response ~ Treatment_A * Treatment_B- 1, data = xdf) ) else (lmxdf<-lm(Response ~ Treatment_A * Treatment_B, data = xdf) )
	(aov.xdf<-aov(lmxdf) )
	(anova.xdf<-anova(lmxdf) )
	load(file='createtable')
	a<-table.start()
	a<-table.row.start(a)
	a<-table.element(a,'ANOVA Model', length(lmxdf$coefficients)+1,TRUE)
	a<-table.row.end(a)
	a<-table.row.start(a)
	a<-table.element(a, lmxdf$call["formula"],length(lmxdf$coefficients)+1,TRUE)
	a<-table.row.end(a)
	a<-table.row.start(a)
	a<-table.element(a, "means",,TRUE)
	for(i in 1:length(lmxdf$coefficients)){
	a<-table.element(a, round(lmxdf$coefficients[i], digits=3),,FALSE)
	}
	a<-table.row.end(a)
	a<-table.end(a)
	table.save(a,file='mytable.tab')
	a<-table.start()
	a<-table.row.start(a)
	a<-table.element(a,'ANOVA Statistics', 5+1,TRUE)
	a<-table.row.end(a)
	a<-table.row.start(a)
	a<-table.element(a, " ",,TRUE)
	a<-table.element(a, "Df",,FALSE)
	a<-table.element(a, "Sum Sq",,FALSE)
	a<-table.element(a, "Mean Sq",,FALSE)
	a<-table.element(a, "F value",,FALSE)
	a<-table.element(a, "Pr(>F)",,FALSE)
	a<-table.row.end(a)
	for(i in 1 : length(rownames(anova.xdf))-1){
	a<-table.row.start(a)
	a<-table.element(a,rownames(anova.xdf)[i] ,,TRUE)
	a<-table.element(a, anova.xdf$Df[1],,FALSE)
	a<-table.element(a, round(anova.xdf$"Sum Sq"[i], digits=3),,FALSE)
	a<-table.element(a, round(anova.xdf$"Mean Sq"[i], digits=3),,FALSE)
	a<-table.element(a, round(anova.xdf$"F value"[i], digits=3),,FALSE)
	a<-table.element(a, round(anova.xdf$"Pr(>F)"[i], digits=3),,FALSE)
	a<-table.row.end(a)
	}
	a<-table.row.start(a)
	a<-table.element(a, "Residuals",,TRUE)
	a<-table.element(a, anova.xdf$"Df"[i+1],,FALSE)
	a<-table.element(a, round(anova.xdf$"Sum Sq"[i+1], digits=3),,FALSE)
	a<-table.element(a, round(anova.xdf$"Mean Sq"[i+1], digits=3),,FALSE)
	a<-table.element(a, " ",,FALSE)
	a<-table.element(a, " ",,FALSE)
	a<-table.row.end(a)
	a<-table.end(a)
	table.save(a,file='mytable1.tab')
	bitmap(file='anovaplot.png')
	boxplot(Response ~ Treatment_A + Treatment_B, data=xdf, xlab=V2, ylab=V1, main='Boxplots of ANOVA Groups')
	dev.off()
	bitmap(file='designplot.png')
	xdf2 <- xdf # to preserve xdf make copy for function
	names(xdf2) <- c(V1, V2, V3)
	plot.design(xdf2, main='Design Plot of Group Means')
	dev.off()
	bitmap(file='interactionplot.png')
	interaction.plot(xdf$Treatment_A, xdf$Treatment_B, xdf$Response, xlab=V2, ylab=V1, trace.label=V3, main='Possible Interactions Between Anova Groups')
	dev.off()
	if(intercept==TRUE){
	thsd<-TukeyHSD(aov.xdf)
	names(thsd) <- c(V2, V3, paste(V2, ":", V3, sep=""))
	bitmap(file='TukeyHSDPlot.png')
	layout(matrix(c(1,2,3,3), 2,2))
	plot(thsd, las=1)
	dev.off()
	}
	if(intercept==TRUE){
	ntables<-length(names(thsd))
	a<-table.start()
	a<-table.row.start(a)
	a<-table.element(a,'Tukey Honest Significant Difference Comparisons', 5,TRUE)
	a<-table.row.end(a)
	a<-table.row.start(a)
	a<-table.element(a, ' ', 1, TRUE)
	for(i in 1:4){
	a<-table.element(a,colnames(thsd[[1]])[i], 1, TRUE)
	}
	a<-table.row.end(a)
	for(nt in 1:ntables){
	for(i in 1:length(rownames(thsd[[nt]]))){
	a<-table.row.start(a)
	a<-table.element(a,rownames(thsd[[nt]])[i], 1, TRUE)
	for(j in 1:4){
	a<-table.element(a,round(thsd[[nt]][i,j], digits=3), 1, FALSE)
	}
	a<-table.row.end(a)
	}
	} # end nt
	a<-table.end(a)
	table.save(a,file='hsdtable.tab')
	}#end if hsd tables
	if(intercept==FALSE){
	a<-table.start()
	a<-table.row.start(a)
	a<-table.element(a,'TukeyHSD Message', 1,TRUE)
	a<-table.row.end(a)
	a<-table.start()
	a<-table.row.start(a)
	a<-table.element(a,'Must Include Intercept to use Tukey Test ', 1, FALSE)
	a<-table.row.end(a)
	a<-table.end(a)
	table.save(a,file='mytable2.tab')
	}
	library(car)
	lt.lmxdf<-levene.test(lmxdf)
	a<-table.start()
	a<-table.row.start(a)
	a<-table.element(a,'Levenes Test for Homogeneity of Variance', 4,TRUE)
	a<-table.row.end(a)
	a<-table.row.start(a)
	a<-table.element(a,' ', 1, TRUE)
	for (i in 1:3){
	a<-table.element(a,names(lt.lmxdf)[i], 1, FALSE)
	}
	a<-table.row.end(a)
	a<-table.row.start(a)
	a<-table.element(a,'Group', 1, TRUE)
	for (i in 1:3){
	a<-table.element(a,round(lt.lmxdf[[i]][1], digits=3), 1, FALSE)
	}
	a<-table.row.end(a)
	a<-table.row.start(a)
	a<-table.element(a,' ', 1, TRUE)
	a<-table.element(a,lt.lmxdf[[1]][2], 1, FALSE)
	a<-table.element(a,' ', 1, FALSE)
	a<-table.element(a,' ', 1, FALSE)
	a<-table.row.end(a)
	a<-table.end(a)
	table.save(a,file='mytable3.tab')
